# Supplementary material for: Algebraic comparison of metabolic networks, phylogenetic inference, and metabolic innovation
Source: BMC Bioinformatics. 2006 Feb 14;7:67. doi: 10.1186/1471-2105-7-67 (PMC1475643; doi:10.1186/1471-2105-7-67)
Supplement: Additional file 1 — The Vienna Reaction Network Library Vienna-RNL implements these basic set-theoretic operations on chemical reaction networks. It is available under the GNU Public License from [32] [file 1471-2105-7-67-S1.gz]

Archive with 63 entries (60 files):
- reactions-0.2.0
- reactions-0.2.0/AUTHORS
- reactions-0.2.0/texinfo.tex
- reactions-0.2.0/network_graphics.h
- reactions-0.2.0/reaction_types.h
- reactions-0.2.0/Palsson.c
- reactions-0.2.0/COPYING
- reactions-0.2.0/configure
- reactions-0.2.0/README
- reactions-0.2.0/config.h.in
- reactions-0.2.0/reactions.texi
- reactions-0.2.0/configure.in
- reactions-0.2.0/reactions.h
- reactions-0.2.0/network_utils.h
- reactions-0.2.0/reactions.c
- reactions-0.2.0/testit.c
- reactions-0.2.0/utils.c
- reactions-0.2.0/operations.c
- reactions-0.2.0/config.sub
- reactions-0.2.0/sbml.c
- reactions-0.2.0/rct.c
- reactions-0.2.0/config.guess
- reactions-0.2.0/main.c
- reactions-0.2.0/Perl
- reactions-0.2.0/Perl/Networks.pm
- reactions-0.2.0/Perl/network_wrap.c
- reactions-0.2.0/Perl/Makefile.PL
- reactions-0.2.0/Perl/network.i
- reactions-0.2.0/Perl/network_wrap.doc
- reactions-0.2.0/Perl/Makefile.in
- reactions-0.2.0/Perl/test.pl
- reactions-0.2.0/Perl/Makefile.am
- reactions-0.2.0/aclocal.m4
- reactions-0.2.0/operations.h
- reactions-0.2.0/network_graphics.c
- reactions-0.2.0/utils.h
- reactions-0.2.0/NEWS
- reactions-0.2.0/network_utils.c
- reactions-0.2.0/comp.c
- reactions-0.2.0/networks.h
- reactions-0.2.0/Metatool.c
- reactions-0.2.0/sbml.h
- reactions-0.2.0/ChangeLog
- reactions-0.2.0/depcomp
- reactions-0.2.0/rct.h
- reactions-0.2.0/install-sh
- reactions-0.2.0/INSTALL
- reactions-0.2.0/EXAMPLES
- reactions-0.2.0/EXAMPLES/Venus.rct
- reactions-0.2.0/EXAMPLES/test.rct
- reactions-0.2.0/EXAMPLES/example.meta
- reactions-0.2.0/EXAMPLES/Io-reduced.rct
- reactions-0.2.0/EXAMPLES/Makefile.in
- reactions-0.2.0/EXAMPLES/rct-format.txt
- reactions-0.2.0/EXAMPLES/Makefile.am
- reactions-0.2.0/EXAMPLES/metatool-format.txt
- reactions-0.2.0/reactions.info
- reactions-0.2.0/Makefile.in
- reactions-0.2.0/missing
- reactions-0.2.0/Metatool.h
- reactions-0.2.0/acinclude.m4
- reactions-0.2.0/Makefile.am
- reactions-0.2.0/Palsson.h
