# Supplementary material for: Algebraic comparison of metabolic networks, phylogenetic inference, and metabolic innovation
Source: BMC Bioinformatics. 2006 Feb 14;7:67. doi: 10.1186/1471-2105-7-67 (PMC1475643; doi:10.1186/1471-2105-7-67)
Supplement: Additional file 1 — The Vienna Reaction Network Library Vienna-RNL implements these basic set-theoretic operations on chemical reaction networks. It is available under the GNU Public License from [32] [file 1471-2105-7-67-S1.gz › reactions-0.2.0/reaction_types.h]

/* reaction_types.h */
typedef struct Reactant {
  char *formula;
  int ID;
} Reactant;

typedef struct Eqterm {
  double c;
  Reactant *r;
} EqTerm;

typedef struct Reaction {
  char *name;
  char *comment;
  int ID;
  int members;
  int reversible;
  int pseudo;
  double rate;
  EqTerm *eq;
} Reaction;

typedef struct Network {
  char *name;
  int num_react;
  int num_rev_react;
  int num_species;
  Reactant *species;
  Reaction *reactions;
} Network;

/* End of file */
