# Supplementary material for: Algebraic comparison of metabolic networks, phylogenetic inference, and metabolic innovation
Source: BMC Bioinformatics. 2006 Feb 14;7:67. doi: 10.1186/1471-2105-7-67 (PMC1475643; doi:10.1186/1471-2105-7-67)
Supplement: Additional file 1 — The Vienna Reaction Network Library Vienna-RNL implements these basic set-theoretic operations on chemical reaction networks. It is available under the GNU Public License from [32] [file 1471-2105-7-67-S1.gz › reactions-0.2.0/Palsson.c]

/*

   Palsson.c

   Read Palsson-style incidence matrices of reaction networks

   (c) 2001 Peter F Stadler & Ivo L Hofacker

   (all rights and lefts reserved)   

*/
#include <stdio.h>
#include <stdlib.h> 
#include <string.h>
#include <strings.h>
#include <ctype.h>
#include <math.h> 
/* #include <sys/types.h> */
/* #include "dmalloc.h" */
#include "reaction_types.h"
#include "operations.h"
#include "utils.h"

#ifndef DEBUG
#define DEBUG 0
#endif
#define PRIVATE static

Network   *ReadPalssonMat(FILE *fp);   /* Read Palsson-style files */

Network   *ReadPalssonMat(FILE *fp) {
  Network *N;
  char *line, tmp[256];
  int i,j,k, ii;
  int nR, nS, maxnR, maxnS, nps=0;
  double **murx;
  char *s;
  
  N = (Network *)space(sizeof(Network)*1);

  line = get_line(fp);
  if(line[0]=='>') {
    sscanf(line,">%s",tmp);
    N->name = strdup(tmp);
    free(line); line=get_line(fp);
  }
  if (N->name == NULL)
    N->name = strdup("UnKnown");
  
  i=0; nR = 0; maxnR = 128;
  N->reactions = (Reaction *)(space(sizeof(Reaction)*maxnR));
  s=line;
  while( (s=strtok(s, " \r")) ) {
    k=sscanf(s,"%s",tmp);
    N->reactions[nR].comment = NULL;
    N->reactions[nR].name  = strdup(tmp);
    N->reactions[nR].reversible = 0;
    N->reactions[nR].pseudo     = 0;
    N->reactions[nR].rate       = 0.0;
    nR++;
    if(nR>=maxnR) {
      maxnR *=2;
      N->reactions = (Reaction*)xrealloc(N->reactions, sizeof(Reaction)*maxnR);
    }
    s=NULL;
  }
  N->num_react     = nR;
  N->reactions = (Reaction *)xrealloc(N->reactions, sizeof(Reaction)*nR);
  free(line);
  
  
  maxnS = 128; nS = 0;
  murx = (double **) space(sizeof(double*)*maxnS);
  N->species = (Reactant *) space(maxnS*sizeof(Reactant));
  
  while( (line=get_line(fp)) ) {
    int dp,pos=0;
    sscanf(line+pos,"%s%n",tmp, &pos);
    k=0;
    murx[nS] = (double *) space(sizeof(double)*nR);
    for(i=0;i<nR;i++) {
      k=sscanf(line+pos,"%lf%n",murx[nS]+i,&dp);
      if (!k) fprintf(stderr, "incomplete read\n%s %d\n", line, pos);
      pos+=dp;
      if(murx[nS][i]!=0.0) k++;
    }
    if (k==0) free(murx[nS]);
    else {
      N->species[nS].ID = nS;
      N->species[nS].formula = strdup(tmp);
      nS++;
    }
    if(nS>=maxnS) {
      maxnS *= 2;
      murx = (double **) xrealloc(murx,maxnS*sizeof(double*));
      N->species = (Reactant *)	xrealloc(N->species,maxnS*sizeof(Reactant));
    }
    free(line);
  }
  N->species = (Reactant *) xrealloc(N->species,2*nS*sizeof(Reactant));

  for (i=0; i<nR; i++) {
    double mm=0; int kk, jj=0;
    for (k=j=0; j<nS; j++) 
      if (murx[j][i]!=0.) {
	k++; mm=murx[j][i]; jj=j;
      }
    if ((k==1)&&(mm<0)) {
      /* check if the reverse reaction is also in the file */
      int l,j1,k1,iflag; double mm1=0.0;
      iflag = 0;
      for(l=0;l<nR;l++) {
	if(murx[jj][l]!=0.) { /* another reaction w/ this species */
	  for (k1=j1=0; j1<nS; j1++) {
	    if (murx[j1][l]!=0.) {
	      k1++; mm1=murx[j1][l];
	    }
	  }
	  if ((k1==1)&&(mm1>0)) { /* reaction in the other direction */
	    iflag=1;
	    continue;
	  }
	}
      }
      if(iflag) { 
        N->reactions[i].pseudo=-1;
	free(N->reactions[i].name);
	if (N->reactions[i].comment) free(N->reactions[i].comment);
	continue;
      }
    }
    kk = (k==1)?2:k;
    N->reactions[i].eq = (EqTerm *) space(sizeof(EqTerm)*kk);
    N->reactions[i].members=kk;
    if (k==1) {
      char *s;
      /* create pseudo species */
      s = (char *) space(strlen(N->species[jj].formula)+3);
      s[0]='['; strcat(s,N->species[jj].formula); strcat(s,"]");
      N->species[nS+nps].formula = s;
      N->species[nS+nps].ID = nS+nps;
      N->reactions[i].pseudo = 1;
      N->reactions[i].eq[1].r = (N->species)+nS+nps;
      N->reactions[i].eq[1].c = -mm;
      nps++; 
    }
  }
  /* realloc is unsafe as it may move the address, thereby invalidating the
     eq[].r pointers
     N->species = (Reactant *) xrealloc(N->species,(nS+nps)*sizeof(Reactant));*/
  N->num_species = nS+nps;
  
  for(i=0;i<nR;i++) 
    if (N->reactions[i].pseudo!=-1)
      for (k=j=0; j<nS; j++) 
	if(murx[j][i]!=0.0) {
	  N->reactions[i].eq[k].r = N->species+j;
	  N->reactions[i].eq[k].c = murx[j][i];
	  k++;
	}
  for (j=0; j<nS; j++) free(murx[j]);
  free(murx); 

  /* get rid of pseudo reactions */
  for(ii=i=0;i<nR;i++) {
    if ( N->reactions[i].pseudo == -1 ) continue;
    N->reactions[ii++] = N->reactions[i];
  }
  N->num_react = ii;
  N->reactions = (Reaction *) xrealloc(N->reactions,ii*sizeof(Reaction));
  fprintf(stderr, "%d reactions, %d pseudo-reactions %d\n", nR, nps, ii);
  /* now do the sorting */
  qsort((void *)N->species, N->num_species, sizeof(Reactant), comp_reactants);
  sort_reactions(N);
  return N;
}

/* End of file */
