# Supplementary material for: Algebraic comparison of metabolic networks, phylogenetic inference, and metabolic innovation
Source: BMC Bioinformatics. 2006 Feb 14;7:67. doi: 10.1186/1471-2105-7-67 (PMC1475643; doi:10.1186/1471-2105-7-67)
Supplement: Additional file 1 — The Vienna Reaction Network Library Vienna-RNL implements these basic set-theoretic operations on chemical reaction networks. It is available under the GNU Public License from [32] [file 1471-2105-7-67-S1.gz › reactions-0.2.0/reactions.texi]

\input texinfo  @c -*-texinfo-*-
@c %**start of header
@c Last changed Time-stamp: <2001-11-23 15:31:49 ivo>
@set revision $Id: reactions.texi,v 1.2 2001/11/23 14:33:58 ivo Exp $
@setfilename reactions.info
@settitle Reaction Networks Library
@c @setchapternewpage odd
@c %**end of header
@c @parindent=0pt
@c @parskip=0.5@baselineskip
@ifclear Version
@set Version 0.2
@end ifclear
@iftex
@afourpaper
@parindent=0pt
@parskip=0.6@baselineskip
@end iftex
@ifinfo
@setchapternewpage odd
@end ifinfo
     
@ifinfo
     Vienna Reaction Networks Library  @value{Version}

     This file documents the @code{Vienna-RNL} 
     and related utilities.

     The copyright provisions of the Vienna RNA Package apply unless
     other agreements have been made.
     
     @copyright{2001} I L Hofacker and P F Stadler
@end ifinfo
 
@titlepage
@title  Vienna-RNL
@subtitle A Library for Chemical Reaction Networks
@author Ivo L Hofacker and Peter F Stadler

@c @page

@vskip 4.5in plus 1fill

Published by TBI
     
Copyright @copyright{2001}@*
@value{revision}

@end titlepage
     
@node Top, Introduction, (dir), (dir)
     
@ifinfo

This document applies to version @value{Version} of the Vienna-RNL
package. 

@end ifinfo
     
@menu
* Introduction::                     Introduction
* Input and Output Files::           Input and Output Files
* Data Types::                       Data Types
* Functions::                        Functions
* Perl Interface::                   Useful Perl/Perl5 scripts
* Examples::                         Examples
* References::                       References
@end menu
     
@node    Introduction, Input and Output Files, top,  top
@chapter Introduction
@c @cindex  Introduction

The Vienna Reaction Network Library @code{Vienna-RNL} implements basic
set-theoretic operations on chemical reaction networks. It provides basic
ANSI C data structures for chemical reactions and their networks,
operations such as the union, intersection, or difference of chemical
reaction networks. It is intended for the use in conjunction with the
user's own C programs or PERL scripts. 

@section No Warranty

THERE IS NO WARRANTY FOR THIS SOFTWARE, TO THE EXTENT PERMITTED BY
APPLICABLE LAW.  EXCEPT WHEN OTHERWISE STATED IN WRITING THE COPYRIGHT
HOLDERS AND/OR OTHER PARTIES PROVIDE THE PROGRAM "AS IS" WITHOUT WARRANTY
OF ANY KIND, EITHER EXPRESSED OR IMPLIED, INCLUDING, BUT NOT LIMITED TO,
THE IMPLIED WARRANTIES OF MERCHANTABILITY AND FITNESS FOR A PARTICULAR
PURPOSE.  THE ENTIRE RISK AS TO THE QUALITY AND PERFORMANCE OF THE PROGRAM
IS WITH YOU.  SHOULD THE PROGRAM PROVE DEFECTIVE, YOU ASSUME THE COST OF
ALL NECESSARY SERVICING, REPAIR OR CORRECTION.

IN NO EVENT UNLESS REQUIRED BY APPLICABLE LAW OR AGREED TO IN WRITING WILL
ANY COPYRIGHT HOLDER, OR ANY OTHER PARTY WHO MAY MODIFY AND/OR REDISTRIBUTE
THE PROGRAM BE LIABLE TO YOU FOR DAMAGES, INCLUDING ANY GENERAL, SPECIAL,
INCIDENTAL OR CONSEQUENTIAL DAMAGES ARISING OUT OF THE USE OR INABILITY TO
USE THE PROGRAM (INCLUDING BUT NOT LIMITED TO LOSS OF DATA OR DATA BEING
RENDERED INACCURATE OR LOSSES SUSTAINED BY YOU OR THIRD PARTIES OR A
FAILURE OF THE PROGRAM TO OPERATE WITH ANY OTHER PROGRAMS), EVEN IF SUCH
HOLDER OR OTHER PARTY HAS BEEN ADVISED OF THE POSSIBILITY OF SUCH DAMAGES.


@node    Input and Output Files, Data Types, Introduction,  top
@chapter Input and Output Files
@c @cindex  Input Files

@code{Vienna-RNL} uses its own format for encoding chemical reaction
networks. An example is the file @code{test.rct}, which is part of the
distribution.
@example
>Test-Murkelei
# A + C + D + E <=> F + G + H ;
R1 Ca(OH)_2 + CO_2 -> CaCO_3 + H_2O # Blah blah
R2 Ca(OH)_2 -> CaO + H_2O @@ murkl
R3 2 *   H_2O <=> 2 *     H_2     + O_2 @@ bazong ; 345
R4 2 * H_2O -> 2 * H_2 + O_2 ; 3452345.23 @@ urgl
R5 2 * H_2O -> 2 * H_2 + O_2 ; 
R6 2 * H_2O <=> 2 * H_2 + O_2 ; 
P1 [H_2O] >< H_2O ;
P2 [H_2]  >< H_2 ;
@end example

The line starting with @code{>} defines the name of network. All lines
starting with @code{#} are comments that are ignored by @code{Vienna-RNL}.

Each reaction must be contained on a single line (of arbitrary length). A
reaction line must begin with a reaction label (arbitrary string without
white spaces). Each reactant is specified by a unique name, which again can
be an arbitrary string that must not contain white space. Multiplicities
are specified by a prefix of the form @code{2 *}. The space between the
number and the multiplication operator are required, in fact any two tokens
on the line must be separated by white space as in the example above.

Special information can be included using the @code{@@} character for
a reaction name and @code{;} for a reaction rate. This information is
included into the reaction data-structure.

The @code{#} character is used to mark the rest of the line as a comment.

Each reaction line must contain one of the following reaction symbols
@itemize
@item @code{<=>} or @code{<->} for a reversible reaction
@item @code{->} for an irreversible reaction
@item @code{><} or @code{><} for a reversible pseudo-reaction, i.e.,
                exchange with an external pool.
@end itemize

In addition to the @code{.rct} file, @code{Vienna-RNL} contains routines
for reading and writing @code{metatool} formatted files. For the format
specifications see @cite{[1]}, an examples is included with the distribution.


@node    Data Types,  Functions, Input and Output Files, top
@chapter Data Types
@c @cindex Functions
Reactions networks are represented by the library using a a hierarchy of C
structs. In the Perl interface these are mapped to equivalent objects.

@deftp {Data type} Network
A Network is represented by a C struct containing a name, a list of
reactions, and a list of reactants. The length of the reactions and species
list is given by the num_react and num_species variables. For convenience,
we also include the number of reversible reactions num_rev_react. Thus, the
full C declaration reads:
@smallexample
struct Network @{
  char *name;
  int num_react;
  int num_rev_react;
  int num_species;
  Reactant *species;
  Reaction *reactions;
@};
@end smallexample
@end deftp

@deftp {Data type} Reactant
A reactant is represented by a string (typically the chemical formula), and
a unique numeric id. The C declaration reads:
@smallexample
struct Reactant @{
  char *formula;
  int ID;
@};
@end smallexample
@end deftp

@deftp {Data type} Reaction
A reaction is presented primarily by the list @code{eq} of equation
terms. The length of this list is stored in @code{members}, a reaction is
reversible if the flag @code{reversible} is not zero, @code{pseudo} marks
pseudo reactions (exchange with an external pool). In addition the reaction
structure contains strings holding the name and an arbitrary comment. The
@code{rate} variable may be used to store a reaction rate.
@smallexample
typedef struct Reaction @{
  char *name;
  char *comment;
  int ID;
  int members;
  int reversible;
  int pseudo;
  double rate;
  EqTerm *eq;
@} Reaction;
@end smallexample
@end deftp

@deftp {Data type} Eqterm
An equation term consists simply of a stoichiometric coefficient @code{c}
and a pointer to the corresponding reactant. For non-reversible reactions
the stoichiometric coefficient should be negative for the educts and
positive for the products. The Reactant pointer @code{r} is usually just a
pointer into the substrate list of the network.
@smallexample
typedef struct Eqterm @{
  double c;
  Reactant *r;
@} EqTerm;
@end smallexample
@end deftp


@node    Functions,  Perl Interface, Data Types, top
@chapter Functions
@c @cindex Functions
@section Input Output

@deftypefun  Network*  ReadNetwork (FILE @var{*fp});
read Network from  @code{.rct} file.
@end deftypefun

@deftypefun  void fPrintNetwork (FILE @var{*fp}, Network @var{*NET});
print Network in @code{.rct} format.
@end deftypefun

@deftypefun  void fPrintReaction (FILE @var{*fp}, Reaction @var{*R});
print a single reaction in @code{.rct} format.
@end deftypefun

@deftypefun  Network*  ReadMetatool (FILE @var{*fp});
read Network in Metatool format.
@end deftypefun

@deftypefun  void fPrintMetatool (FILE @var{*fp}, Network @var{*NET});
print Network in Metatool format.
@end deftypefun

@deftypefun  Network*  ReadPalssonMat (FILE @var{*fp});
read Network as stoichiometric matrix in Palsson format @cite{[2]}.
@end deftypefun

@deftypefun  void fPrintStoichMat (FILE @var{*fp}, double @var{**S}, Network @var{*N});
print stoichiometric matrix of network @var{N} in Palsson format. The
matrix S can be generated by calling @code{StoichMat} function.
@end deftypefun

@deftypefun  void Network2gml (FILE @var{*fp}, Network @var{*N});
print the network as bipartite graph in gml format @cite{[4]}, suitable for
various graph layout programs.
@end deftypefun

@deftypefun  void Network2dot (FILE @var{*fp}, Network @var{*N});
print the network graph in dot format, suitable for the graph layout program
@code{dotty} @url{http://seclab.cs.ucdavis.edu/~hoagland/Dot.html}, see
also @cite{[3]}.
@end deftypefun


@section Network operations

@deftypefun  Network*  CopyNetwork (const Network @var{*N});
returns a newly allocated copy of the Network  @var{*N}.
@end deftypefun

@deftypefun  Network*  NetCup (Network @var{*N1}, Network @var{*N2});
computes the union of the two Networks @var{N1} and @var{N2}, consisting
of all substrates and all reactions occurring in either network.
@end deftypefun

@deftypefun  Network*  NetCap (const Network @var{*N1}, const Network @var{*N2});
computes the intersection of the two Networks @var{N1} and @var{N2}, consisting 
of only those substrates and reactions that occur in both networks.
@end deftypefun

@deftypefun  Network*  NetDiff (const Network @var{N1}, const Network @var{N2});
computes the difference of the two Networks @var{N1} and @var{N2}. The reaction
difference Network contains all reaction occurring in @var{N1} but not
@var{N2}, and all substrate occurring in the remaining reactions.
@end deftypefun

@deftypefun  Network*  NetStrongDiff (const Network @var{*N1}, const Network @var{*N2});
computes the strong difference of the two Networks @var{N1} and
@var{N2}. The resulting new network contains only those substrates occurring 
in @var{N1} but not @var{N2}, and only those reactions from @var{N1} that
can be performed with the remaining substrates.
@end deftypefun

@deftypefun  Reaction  CopyReaction (const Reaction @var{R}, const Reactant @var{*S}, int @var{numS});
returns a new copy of th reaction @var{R}. New memory is allocated for the
equation terms, but not the substrates. Instead substrate pointers are
taken from  @var{*S}. 
@end deftypefun

@deftypefun  Reactant* find_formula (const char @var{*formula}, const Reactant @var{*S}, int @var{num}_S);
searches for the substrate described by @var{*formula} in the list of
reactants @var{S}. Returns a pointer to the found reactant or NULL if none
was found. Assumes a sorted list of reactants @var{*S}.
@end deftypefun

@deftypefun  Reaction *find_reaction (const Reaction @var{R}, const Reaction @var{*RL}, int @var{numR});
searches for the reaction @var{R} in the list @var{*RL}. Returns a pointer
to the found reaction or NULL if none was found. Assumes the list @var{*RL}
is sorted.
@end deftypefun


@section Utility functions

@deftypefun  int       comp_reactants (const void @var{*a}, const void @var{*b});
auxiliary function for sorting lists of reactants with @code{qsort}.
@end deftypefun

@deftypefun  int       comp_reactions (const Reaction @var{*R1}, const
Reaction @var{*R2});
auxiliary function for sorting Reactions with @code{qsort}.
@end deftypefun

@deftypefun  int       comp_networks (Network @var{*N1}, Network @var{*N2});
compare two Networks, suitable for sorting a list of networks with @code{qsort}.
@end deftypefun

@deftypefun  void      sort_reactions (Network @var{*N});
sorts the reactions in Network  @var{N}.
@end deftypefun


@deftypefun void       FreeReaction (Reaction @var{R});
Free the memory allocated for reaction  @var{R}.
@end deftypefun

@deftypefun void       FreeNetwork (Network   @var{*N});
Free the memory allocated for network  @var{N}.
@end deftypefun

@deftypefun double   **StoichMat (Network @var{*N}) ;
return the stoichiometric matrix of network @var{N} as 2-d array of doubles.
@end deftypefun

@deftypefun double   **AdjMat (Network   @var{*N});
return the adjacency matrix of the network graph.
@end deftypefun


@node    Perl Interface, Examples, Functions, top
@chapter Perl Interface 
@c @cindex Perl Interface

@strong{System Requirement:} Perl 5.004 and later versions must be installed. 

The PERL interface allows easy access to the complex C data structures
of @code{Vienna-RNL} from the scripting language Perl. The interface is
automatically generated using @code{SWIG}. All library functions are
available through Perl subroutines of the same name. C variables can be
accessed from Perl via an object oriented interface, that mimics the C
structs. Thus the two equivalent C and Perl expressions
@smallexample
Network *N;
N->reactions[2]->eq[3]->formula;
$N->@{reactions@}->get(2)->@{eq@}->get(3)->@{formula@};
@end smallexample
both retrieve the formula of the 4th reactant in the 3rd reaction of the
network N (remember that indices start at 0).

As an example part of the self-test script of the installation is shown below.


@example
#!/usr/bin/perl
use Networks;

open(FP, '<../EXAMPLES/test.rct') or die "can't open test.rct";
$N1 = Networks::ReadNetwork(*FP);
close(FP);

print "$N1->@{num_react@}\n"; # should be 6
print "$N1->@{num_species@}\n"; # should be 9
# print formula of 1st reactant in 3rd reaction
print $N1->@{reactions@}->get(2)->@{eq@}->@{r@}->@{formula@};

open(FP, '<../EXAMPLES/Io-reduced.rct') or die "can't open Io-reduced.rct";
$N2 = Networks::ReadNetwork(*FP);
close(FP);
print "read Network $N2->@{name@} with $N2->@{num_react@} reactions ",
       "and $N2->@{num_species@} species\n";

$Ncup = Networks::NetCup($N1, $N2);
print "Union has $Ncup->@{num_react@} reactions ",
      "and $Ncup->@{num_species@} species\n";

$Ncap = Networks::NetCap($N1, $N2);
print "Intersection has $Ncap->@{num_react@} reactions ",
      "and $Ncap->@{num_species@} species\n";
@end example


@node    Examples, References, Perl Interface, top
@chapter Examples
@c @cindex Perl Interface

The distribution includes two executable programs, @code{reactions} and
@code{testit} that are small applications of @code{Vienna-RNL}. 

The program @code{reactions} converts various I/O formats. At this point
input can be provided in the @code{.rct} format described above, in
Metatool format, or in the form of Palsson's matrices. Output formats
include the substrate adjacency matrix, GML (graph meta language) which can
be used e.g.@ as input for the graph editor @code{graphlet} @cite{[4]}, and
input for the graph layout program @code{dotty}. The program
@code{reactions} reads from stdin and writes to stdout.

@example
  ./reactions [-i #in_format] [-o #out_format] < infile [ > outfile ]
@end example

The input and output format options are summarized below
@example
   # |  format      | in     out  
  ------------------------------- 
   0 |  .rct        | Y       Y   [default] 
   1 |  Metatool    | Y       Y
   2 |  Palsson     | Y       N   
     |              |             
   6 |  SubstrMat   | N       Y   
   7 |  .dot        | N       Y   
   8 |  .gml        | N       Y   
@end example

The program @code{testit} is intended as a test program for the library.
It takes two @code{rct} files as arguments and performs a number of simples
operations.

The Perl module can be checked by typing
@example
 cd Perl
 make check
@end example 

The output, apart from various messages from @code{make}, should look
something like

@example
1..2
ok 1
Warning: removing duplicate reaction
R5         2 * H_2O -> 2 * H_2 + O_2   
Warning: removing duplicate reaction
R6         2 * H_2O <=> 2 * H_2 + O_2   
ok 2
Ca(OH)_2N1 
 $VAR1 = bless( @{
      'name' => 'Test-Murkelei',
      'num_react' => 6,
      'num_rev_react' => 4,
      'num_species' => 9,
      'species' => bless( @{
            'formula' => 'CO_2',
            'ID' => 0
            @}, 'Networks::Reactant' ),
      'reactions' => bless( @{
            'name' => 'P2',
            'comment' => undef,
            'ID' => 0,
            'members' => 2,
            'reversible' => 1,
            'pseudo' => 1,
            'rate' => '0',
            'eq' => bless( @{
                 'c' => '1',
                 'r' => bless( @{
                      'formula' => 'H_2',
                      'ID' => 4
                      @}, 'Networks::Reactant' )
                  @}, 'Networks::EqTerm' )
             @}, 'Networks::Reaction' )
       @}, 'Networks::Network' );
 
read Network Io with 79 reactions and 27 species
Union has 85 reactions and 35 species
Intersection has 0 reactions and 0 species

@end example

@node    References, , Examples, top
@chapter References
@enumerate

@item 
T. Pfeiffer, I. S@'anchez-Valdenebro, J. C. Nu@~no, F. Montero and S. Schuster 
METATOOL: For Studying Metabolic Networks
Bioinformatics 15 (1999) 251-257. 

@item 
Schilling, C.H., Letscher, D., and Palsson, B.O.,
"Theory for the Systemic Definition of Metabolic Pathways and their use in
Interpreting Metabolic Function from a Pathway-Oriented Perspective",
J. theor. Biol, 203: 229-248, (2000).

@item 
An open graph visualization system and its applications to software engineering
E.R. Gansner and S.C.North
Software --- Practice and Experience 30(11), pp. 1203-1233, September 2000.

@item 
M. Himsolt, GML --- Graph Modelling Language,
University of Passau, http://infosun.fmi.uni-passau.de/Graphlet/GML/, 1997.

@end enumerate

@c @unnumbered Index of Programs and Scripts
@c @printindex pg

@contents

@bye
@c  LocalWords:  texinfo ivo texi setfilename settitle setchapternewpage iftex
@c  LocalWords:  parindent parskip ifclear afourpaper ifinfo RNL Stadler vskip
@c  LocalWords:  titlepage TBI dir cindex rct Murkelei CaCO CaO murkl bazong eq
@c  LocalWords:  urgl metatool structs deftp struct num smallexample EqTerm fp
@c  LocalWords:  Eqterm educts deftypefun ReadNetwork fPrintNetwork Palsson gml
@c  LocalWords:  fPrintReaction ReadMetatool fPrintMetatool ReadPalssonMat url
@c  LocalWords:  fPrintStoichMat StoichMat CopyNetwork const NetCup RL
@c  LocalWords:  NetCap NetDiff NetStrongDiff CopyReaction numS numR qsort Ncup
@c  LocalWords:  FreeReaction FreeNetwork AdjMat Inferface indices Ncap testit
@c  LocalWords:  Palsson's graphlet stdin stdout infile outfile SubstrMat cd ok
@c  LocalWords:  undef Pfeiffer Montero Bioinformatics Letscher theor Gansner
@c  LocalWords:  Himsolt Modelling Passau printindex
