# Supplementary material for: Algebraic comparison of metabolic networks, phylogenetic inference, and metabolic innovation
Source: BMC Bioinformatics. 2006 Feb 14;7:67. doi: 10.1186/1471-2105-7-67 (PMC1475643; doi:10.1186/1471-2105-7-67)
Supplement: Additional file 1 — The Vienna Reaction Network Library Vienna-RNL implements these basic set-theoretic operations on chemical reaction networks. It is available under the GNU Public License from [32] [file 1471-2105-7-67-S1.gz › reactions-0.2.0/configure.in]

dnl Process this file with autoconf to produce a configure script.
AC_INIT(main.c)
dnl Every other copy of the package version number gets its value from here
AM_INIT_AUTOMAKE(reactions, 0.2.0)

dnl create a config.h file (Automake will add -DHAVE_CONFIG_H)
AM_CONFIG_HEADER(config.h)

AC_SUBST(VERSION)

ISODATE=`date +%Y-%m-%d`
AC_SUBST(ISODATE)

AC_CANONICAL_HOST

dnl SBML option
AC_ARG_WITH(SBML-include, 
  [  --with-SBML-include	where to search for libSBML header files, absolute path!], 
  ac_SBML_includes="$withval",
  )

AC_ARG_WITH(SBML-lib, 
  [  --with-SBML-lib	where to search for libSBML.a, absolute path!], 
  ac_SBML_lib="$withval",
  )

AC_PATH_SBML
	
dnl Checks for programs.
AC_PROG_CXX
AC_PROG_CC
AC_PROG_INSTALL
AC_PROG_RANLIB

AC_PATH_PROG(PerlCmd, perl)
if test -n "$PerlCmd"; then
  if ! $PerlCmd -e 'require 5.005'; then
     AC_MSG_RESULT(You need Perl version 5.005 or higher for the Perl module)
     with_perl="no"
   fi
fi
    
if test -z "$PerlCmd"; then
    AC_MSG_RESULT(No suitable Perl found -- will not build Perl module)
    AC_MSG_RESULT(You may set the PerlCmd environment variable to point to a suitable perl binary) 
fi
AM_CONDITIONAL(MAKE_PERL_EXT, test "$with_perl" != "no")


dnl Checks for libraries.

dnl Checks for header files.
AC_HEADER_STDC
AC_CHECK_HEADERS(strings.h)

dnl Checks for typedefs, structures, and compiler characteristics.
AC_C_CONST
AC_TYPE_SIZE_T

dnl Checks for library functions.
AC_CHECK_FUNCS(strdup strstr)

AC_OUTPUT(Makefile EXAMPLES/Makefile Perl/Makefile)
