# Supplementary material for: Algebraic comparison of metabolic networks, phylogenetic inference, and metabolic innovation
Source: BMC Bioinformatics. 2006 Feb 14;7:67. doi: 10.1186/1471-2105-7-67 (PMC1475643; doi:10.1186/1471-2105-7-67)
Supplement: Additional file 1 — The Vienna Reaction Network Library Vienna-RNL implements these basic set-theoretic operations on chemical reaction networks. It is available under the GNU Public License from [32] [file 1471-2105-7-67-S1.gz › reactions-0.2.0/network_utils.h]

/* network_utils.h */
extern void       FreeReaction(Reaction R);
extern void       FreeNetwork(Network *N);
extern double   **StoichMat(Network *NET) ;
extern double   **AdjMat(Network *NET) ;
extern void       fPrintStoichMat(FILE *fp,double **S, Network *NET);
/* End of file */
