# Supplementary material for: Algebraic comparison of metabolic networks, phylogenetic inference, and metabolic innovation
Source: BMC Bioinformatics. 2006 Feb 14;7:67. doi: 10.1186/1471-2105-7-67 (PMC1475643; doi:10.1186/1471-2105-7-67)
Supplement: Additional file 1 — The Vienna Reaction Network Library Vienna-RNL implements these basic set-theoretic operations on chemical reaction networks. It is available under the GNU Public License from [32] [file 1471-2105-7-67-S1.gz › reactions-0.2.0/reactions.c]

/*

   reactions.c

   Parse individual reactions
   and related stuff

   (c) 2001 Peter F Stadler & Ivo L Hofacker

   (all rights and lefts reserved)   

*/
#include <stdio.h>
#include <stdlib.h> 
#include <string.h>
#include <strings.h>
#include <ctype.h>
#include <math.h> 
/* #include <sys/types.h> */
/* #include "dmalloc.h" */
#include "reaction_types.h"
#include "operations.h"
#include "utils.h"

#define PRIVATE static
#ifndef DEBUG
#define DEBUG 0
#endif
Reaction  *ParseReaction(char *line, char Type, int parse_line_number);
int  MakeTokenList(char *line, char **TL);
PRIVATE int  IsRctSymbol(char *token);
PRIVATE void FileFormatError(char *message, int parse_line_number);


/*
  Definition of the ".rct" file format.
  ======================================
  
  Data Tokens (even positions):
     - chemical species
     - stochiometric coefficients
     - reaction rates
     - reaction name or catalyzing enzyme
  Operator Tokens (odd positions):
     1st column: Reaction name
     ->     irreversible reaction
     <=>    reversible reaction
     <->    reversible reaction, synonymous with <=>
     ><     pseudo-reaction
     +      separates chemical species (reaction operator)
     *      combines stoichiometric coefficient with chemical species
     ;      next token is reaction rate
     @      next token is comment string
   Comment symbos (any position)
     #      ignore rest of line
     >      at beginning of first line: name of reaction network
   Example:

   >Test-Murkelei
   R1 Ca(OH)_2 + CO_2 -> CaCO_3 + H_2O # Blah blah
   R2 Ca(OH)_2 -> CaO + H_2O @ murkl
   R3 2 *   H_2O -> 2 *     H_2     + O_2 @ bazong ; 345
   R4 2 * H_2O -> 2 * H_2 + O_2 ; 3452345.23 @ urgl
   R5 2 * H_2O -> 2 * H_2 + O_2 ; 
   R6 2 * H_2O <=> 2 * H_2 + O_2 ; 
   R7 [H_2O] >< H_2O
*/

Reaction  *ParseReaction(char *line, char Type, int parse_line_number)
{
  int N, i,j, nT;
  double coeff;
  char **TL;
  Reaction *R;
  char *ROP; 
  int  iROP, fS, lS, nS, *TT;
  EqTerm *EQ;
  
  N = strlen(line);

  /* First return NULL stuff that's not a reaction, and issue warning
     for stuff that should have been parsed already *before* calling
     ParseReaction() */

  if(N==0) return NULL;            /* empty line */
  if(line[0]=='#') return NULL;    /* comment line */

  /* rules for individual formats */
  switch(Type) {
  case 'M' :
  case 'm' :
    if(line[0]=='-') return NULL;
    break;
  default:
  if(line[0]=='>') return NULL;   /*comment line */
   /*comment line */
  }
  TL = (char **) space(sizeof(char *)*N);
  nT = MakeTokenList(line,TL);

  /* Next find the Reaction operator and determine first and last
     token of the reaction equation */

  ROP = NULL; fS = -1; iROP = -2; lS = -3;

    
  if((Type=='M')||(Type=='m')) { 
    for(i=0;i<nT;i++) {
      if (strcmp(TL[i],":")==0) {
	fS = i+1;
      }
      if (strcmp(TL[i],".")==0) {
	lS = i-1;
      }
      if (strcmp(TL[i],"=")==0) {
	ROP = TL[i]; iROP = i;
      }
    }
  }
  else {
    fS = 1;
    for(i=0;i<nT;i++) {
      if ((strcmp(TL[i],"#")==0)||
	  (strcmp(TL[i],"@")==0)||
	  (strcmp(TL[i],";")==0)) {
	lS = i-1; break;
      }
      if (IsRctSymbol(TL[i])) {
	ROP = TL[i];
	iROP = i;
      }
    }
    if(lS<0) lS=nT-1;
  }
  
  /* now check if this makes sense */
  if ((lS<0)||(fS>=iROP)||(iROP>=lS)) {
    FileFormatError("Not a valid line.",parse_line_number);
    return NULL;
  }
  
  /* check for the number of reactants */
  
  nS = j+1+1;         /*number of plusses + reaction symbol + 1 */

  TT = (int *) space(sizeof(int)*(nT+1));
  for(j=0,i=fS;i<lS;i++) {
    if (strcmp(TL[i],"+")==0) {
      TT[i] = 1; /* separator */
      j++;
    }
    switch(Type) { 
    case 'M' :
    case 'm' :
      if (strcmp(TL[i],"=")==0) TT[i] = 1; /* separator */
      break;
    default :
      if (IsRctSymbol(TL[i])) TT[i] = 1; /* separator */
      else 
	if (strcmp(TL[i],"*")==0) TT[i] = 2; /* multiplication symbol */
    }
  }
  TT[lS+1] = 1; /* end is a separator for simplicity */
  nS = j+1+1;    /* number of reactants */

  if(DEBUG) { for(i=0;i<nT;i++) printf("%s %d\n",TL[i],TT[i]); }
								    
  EQ = (EqTerm *) space(sizeof(EqTerm)*nS);
  for(i=0;i<nS;i++) EQ[i].r = (Reactant *)space(sizeof(Reactant));

  coeff = 0.0; 
  for(j=0,i=fS;i<=lS;i++) { 
    switch(TT[i+1]) {
    case 0 :    /* next is not a separator */
      if (TT[i]==0) {
	if(sscanf(TL[i],"%lf",&coeff)==0) {
	  FileFormatError("Expecting a number before a substrate.",
			  parse_line_number);
	}
      }
      break;
    case 2 :    /* next is multiplication symbol */
      if(sscanf(TL[i],"%lf",&coeff)==0) {
	FileFormatError("Expecting a number before multiplication symbol.",
			parse_line_number);
      }
      i++;  /* don't read the '*' again! */
      break;
    case 1 :    /* next is separator, thus i = species */

      if(!coeff) coeff = 1.0;
      if(i<=iROP) coeff = - coeff;
      EQ[j].r[0].formula = strdup(TL[i]);
      EQ[j].r[0].ID = -1;  /* not yet assigned */
      EQ[j].c = coeff;
      j++;
      coeff = 0.0;
      break;
    default :
      fprintf(stderr,"Do hots wos\n");
    }
  }
  if(j!=nS) fprintf(stderr,"Do hots wos\n");

  /* Now fill in the raw reaction information */
  
  R = (Reaction *) space(sizeof(Reaction));
  R->name           = strdup(TL[0]);
  R->ID             = -1;  /* not yet assigned */
  R->members        = nS;
  R->eq             = EQ;
  switch(Type) {
  case 'M' :
  case 'm' :
    R->reversible     = -1;
    R->pseudo         = -1;
    R->rate           =  0.0;
    R->comment        = NULL;
    break;
  default:
    if( (strcmp(ROP,"<->")==0)||
	(strcmp(ROP,"<=>")==0)||
	(strcmp(ROP,"<>" )==0)||
        (strcmp(ROP,"><" )==0) )  R->reversible     = 1;
    else                          R->reversible     = 0;
    if( (strcmp(ROP,"<>" )==0)||
	(strcmp(ROP,"><" )==0)||
	(strcmp(ROP,".>" )==0)||
	(strcmp(ROP,">." )==0) )  R->pseudo         = 1;
    else                          R->pseudo         = 0;
  }

  /* now parse comments etc */

  switch(Type) {
  case 'M' :
  case 'm' :
    break;
  default :
    for(i=lS+1;i<nT;i++) {
      if(strcmp(TL[i],"#")==0) {
	i=nT;
      }
      else if(strcmp(TL[i],"@")==0) {
	i++;
	if(i+1<=nT) R->comment = strdup(TL[i]);
      }
      else if(strcmp(TL[i],";")==0) { 
	if(i+1<nT) {
	  i++;
	  if(sscanf(TL[i],"%lf",&coeff)==1) R->rate=coeff;
	}
      }
    }
  }
  
  free(TT);
  for(i=0;i<nT;i++) free(TL[i]); free(TL);
  return (R);
}
  
PRIVATE int IsRctSymbol(char *token) {
  if (strcmp(token,"->")==0) return 1;
  if (strcmp(token,"<->")==0) return 2;
  if (strcmp(token,"<=>")==0) return 2;
  if (strcmp(token,"<>")==0) return -2;
  if (strcmp(token,"><")==0) return -2;
  if (strcmp(token,">.")==0) return -2;
  if (strcmp(token,".>")==0) return -1;
  return 0;
}

int MakeTokenList(char *line, char **TL) {
  int i,j,N;
  int numtoken=0;
  int token_start,token_end;
  char *token;

  
  N = strlen(line);
  i=0;
  while(i<N) {   
    while((line[i]=='\t')||(line[i]==' '))  i++;
    token_start = i;
    while((line[i]!='\t')&&(line[i]!=' ')&&(line[i]!='\0')) i++;
    token_end = i-1;
    token = space(sizeof(char)*(token_end-token_start+1+1));
    for(j=token_start;j<=token_end;j++) token[j-token_start]=line[j];
    token[token_end-token_start+1]='\0';
    
    if (strlen(token)>0) {
      TL[numtoken] = token;
      numtoken++;
    }
    else free(token);
  }

  if (DEBUG) { 
    for(i=0;i<numtoken;i++) printf("%s`",TL[i]); 
    printf("\n%d\n",numtoken);
  }
  return numtoken;
}
 
PRIVATE void FileFormatError(char *message, int parse_line_number) {
  fprintf(stderr, "Syntax Error in 'ParseReaction' Line %d:\n"
	  "Offending Token  %s\n", parse_line_number,message);
  exit(-1);
}
/* End of file */
