# Supplementary material for: Algebraic comparison of metabolic networks, phylogenetic inference, and metabolic innovation
Source: BMC Bioinformatics. 2006 Feb 14;7:67. doi: 10.1186/1471-2105-7-67 (PMC1475643; doi:10.1186/1471-2105-7-67)
Supplement: Additional file 1 — The Vienna Reaction Network Library Vienna-RNL implements these basic set-theoretic operations on chemical reaction networks. It is available under the GNU Public License from [32] [file 1471-2105-7-67-S1.gz › reactions-0.2.0/testit.c]

/* main.c */
#include <stdio.h>
#include <stdlib.h>
#include <string.h>
#include "networks.h"

static void usage(char *my_name);

int main(int argc, char *argv[]) { 
  FILE  *fp1, *fp2;
  int i,r;
  double tmp;
  Network *N1, *N2, *Ncup, *Ncap, *Ndiff, *Nsdiff, *NN, *NNN;
  Network *Ndiff2, *Ndiffdiff;
  double **S;
  double **T;

  int in_format, out_format;

  /* See usage() at the end of this file for implemented formats! */

  in_format  = 0;   
  out_format = 0;

  if (argc<3) nrerror("too few arguments\n");
  if ((fp1 = fopen(argv[1], "r"))==NULL)
    nrerror("can't open first input file\n");
  if ((fp2 = fopen(argv[2], "r"))==NULL)
    nrerror("can't open first input file\n");
  
  N1 = ReadNetwork(fp1);
  N2 = ReadNetwork(fp2);

  Ncup = NetCup(N1, N2);
  fPrintNetwork(stdout, Ncup);
  printf("\n----------------\n\n");
  
  Ncap = NetCap(N1, N2);
  fPrintNetwork(stdout, Ncap);
  printf("\n----------------\n\n");

  Ndiff = NetDiff(N1, N2);
  fPrintNetwork(stdout, Ndiff);
  printf("\n----------------\n\n");

  Nsdiff = NetStrongDiff(N1, N2);
  fPrintNetwork(stdout, Nsdiff);
  printf("\n----------------\n\n");

  Ndiff2 = NetDiff(N2,N1);
  fPrintNetwork(stdout, Ndiff2);
  printf("\n----------------\n\n");

  Ndiffdiff = NetCap(Ndiff,Ndiff2);
  fPrintNetwork(stdout, Ndiffdiff);
  printf("\n----------------\n\n");

  NN = NetCup(Ndiff, Ndiff2);
  NNN = NetCup(NN, Ncap);

  printf("Should be Zero: %d\n", comp_networks(NNN, Ncup));
	 
  FreeNetwork(N1);     free(N1);   FreeNetwork(N2);     free(N2);
  FreeNetwork(Ncup);   free(Ncup); FreeNetwork(Ncap);   free(Ncap);
  FreeNetwork(Ndiff);  free(Ndiff);FreeNetwork(Nsdiff); free(Nsdiff);
  FreeNetwork(Ndiff2);  free(Ndiff2);FreeNetwork(Ndiffdiff); free(Ndiffdiff);
  return 0;
}

static void usage(char *my_name) {
  fprintf(stderr,"\n%s [-i #in_format] [-o #out_format]\n",my_name);
  fprintf(stderr,"\nFile Formats supported so far:\n\n"
	  "   # |  format      | in     out  \n"
	  "  ------------------------------- \n"
	  "   0 |  .rct        | Y       Y   \n"
	  "   1 |  .dot        | N       Y   \n"
	  "   2 |  .gml        | N       Y   \n"
	  "   3 |  Palsson     | Y       N   \n"
	  "   4 |  .mat        | N       Y   \n"
	  "   5 |  SubstrMat   | N       Y   \n"
	  "\n");
  exit(1);
}

/* End of file */
