# Supplementary material for: Algebraic comparison of metabolic networks, phylogenetic inference, and metabolic innovation
Source: BMC Bioinformatics. 2006 Feb 14;7:67. doi: 10.1186/1471-2105-7-67 (PMC1475643; doi:10.1186/1471-2105-7-67)
Supplement: Additional file 1 — The Vienna Reaction Network Library Vienna-RNL implements these basic set-theoretic operations on chemical reaction networks. It is available under the GNU Public License from [32] [file 1471-2105-7-67-S1.gz › reactions-0.2.0/operations.c]

/*

                     reactions.c

   Format conversions for reactions networks and related stuff

   (c) 2001 Peter F Stadler & Ivo L Hofacker & da Frosti

   (all rights and lefts reserved)   

*/
#include <stdio.h>
#include <stdlib.h> 
#include <string.h>
#include <strings.h>
#include <ctype.h>
#include <math.h>
/* #include <sys/types.h> */
/* #include "dmalloc.h" */
#include "reaction_types.h"
#include "network_utils.h"
#include "reactions.h"
#include "rct.h"
#include "utils.h"

Network  *NewNetwork(int num_react, int num_species);
Network  *NetStrongDiff(const Network *N1, const Network *N2);
Network  *NetDiff(const Network *N1, const Network *N2);
Network  *NetCup(const Network *N1, const Network *N2);
Network  *NetCap(const Network *N1, const Network *N2);
Network  *CopyNetwork(const Network *N);
Network  *IgnoreSubstrates(const Network *N, const char **formulae);
Network  *DeleteSubstrates(const Network *N, const char **formulae);
Reaction  CopyReaction(const Reaction R, const Reactant *S, int numS);
Reactant *find_formula(const char *formula,
			     const Reactant *S, int num_S);
Reaction *find_reaction(const Reaction R, const Reaction *RL, int numR);
int       comp_reactants(const void* a, const void* b);
int       comp_reactions(const Reaction *R1, const Reaction *R2);
void      sort_reactions(Network *N);
static void CleanSubstrateList(Network *N);


Network *NetCap(const Network *N1, const Network *N2) {
  int i,ii;
  Reaction *R;
  Network *N;
  N = CopyNetwork(N1);
  N->name = (char *) xrealloc(N->name, sizeof(char)*
			      (strlen(N1->name)+strlen(N2->name)+2));
  strcat(N->name,"^");
  strcat(N->name,N2->name);

  for (i=ii=0; i<N->num_react; i++) 
    if ((R=find_reaction(N->reactions[i], N2->reactions, N2->num_react))==NULL)
      FreeReaction(N->reactions[i]);
    else
      N->reactions[ii++]=N->reactions[i];

  N->num_react = ii;
  if (ii==0) ii=1; /* realloc 0 may not be alllowed */
  N->reactions = xrealloc(N->reactions, ii*sizeof(Reaction));
  CleanSubstrateList(N);
  return N;
}

Network *NetDiff(const Network *N1, const Network *N2) {
  int i,ii;
  Reaction *R;
  Network *N;
  N = CopyNetwork(N1);
  N->name = (char *) xrealloc(N->name, sizeof(char)*
			      (strlen(N1->name)+strlen(N2->name)+2));
  strcat(N->name,"-");
  strcat(N->name,N2->name);

  for (i=0; i<N2->num_react; i++) 
    if ((R=find_reaction(N2->reactions[i], N->reactions, N->num_react))!=NULL) 
      R->ID = -1; /* mark for deletion */

  for (i=ii=0; i<N->num_react; i++)
    if (N->reactions[i].ID == -1) /* delete marked reactions */
      FreeReaction(N->reactions[i]);
    else
      N->reactions[ii++]=N->reactions[i];
  
  N->num_react = ii;
  N->reactions = xrealloc(N->reactions, ii*sizeof(Reaction));
  CleanSubstrateList(N);
  return N;
}

Network *NetStrongDiff(const Network *N1, const Network *N2) {
  int i;
  char **F;
  Network *N;

  F = (char **) space(sizeof(char *) * (N2->num_species+1));
  for (i=0;i<N2->num_species;i++) F[i] = N2->species[i].formula;
  F[N2->num_species]=NULL;
  N = DeleteSubstrates(N1,(const char **)F);
  free(F);
  
  N->name = (char *) xrealloc(N->name, sizeof(char)*
			      (strlen(N1->name)+strlen(N2->name)+3));
  strcat(N->name,"--");
  strcat(N->name,N2->name);
  
  return N;
}

Network *NetCup(const Network *N1, const Network *N2) {
  /* compute Union of two Networks */
  int i,j;
  int nR, nS;
  
  Network *N;
  nS = N1->num_species + N2->num_species;
  nR = N1->num_react +  N2->num_react;
  N = NewNetwork(nR, nS);
  N->name = (char *) space(sizeof(char)*(strlen(N1->name)+strlen(N2->name)+2));
  sprintf(N->name, "%s+%s", N1->name, N2->name);

  for (i=0; i<N1->num_species; i++) {
    N->species[i].ID = i;
    N->species[i].formula = strdup(N1->species[i].formula);
  }
  j=N->num_species=N1->num_species; 
  for (i=0; i<N2->num_species; i++) {
    if (find_formula(N2->species[i].formula, N->species,N->num_species)==NULL) {
      N->species[j].ID = j;
      N->species[j].formula = strdup(N2->species[i].formula);
      j++;
    }
  }
  N->num_species = j;
  N->species = (Reactant *) xrealloc(N->species,(sizeof(Reactant)*j));
  qsort((void *)N->species, N->num_species, sizeof(Reactant), comp_reactants);
  
  for (i=0; i<N1->num_react; i++) 
    N->reactions[i] = CopyReaction(N1->reactions[i],
				   N->species, N->num_species);
  j = N->num_react = N1->num_react;
  for (i=0; i<N2->num_react; i++) {
    if (find_reaction(N2->reactions[i], N->reactions, N->num_react)==NULL) {
      N->reactions[j] = CopyReaction(N2->reactions[i],
				     N->species, N->num_species);
      j++;
    }
  }
  N->reactions = (Reaction *) xrealloc(N->reactions, sizeof(Reaction)*j);
  N->num_react = j;
  sort_reactions(N);
  return N;
}

int comp_reactions(const Reaction *R1, const Reaction *R2) {
  /* uses pointers to Reaction so we can use it in qsort */
  int i,c;
  double lambda;

  if ((c=(R1->members - R2->members))!=0) return c;
  if ((c=(R1->reversible - R2->reversible))!=0) return c;
  if ((c=(R1->pseudo - R2->pseudo))!=0) return c;

  lambda = R1->eq[0].c/R2->eq[0].c;
  if ((!R1->reversible)&&(lambda<0)) lambda = -lambda;
  for (i=0; i<R1->members; i++) {
    c = strcmp(R1->eq[i].r->formula,R2->eq[i].r->formula);
    if (c) return c;
    if ((R1->eq[i].c-R2->eq[i].c*lambda)>1e-6) return 1;
    if ((R1->eq[i].c-R2->eq[i].c*lambda)<-1e-6) return -1;
  }
  return 0;
}

Reaction CopyReaction(const Reaction R, const Reactant *S, int numS) {
  /* Copy reaction R and use substrate vector *S for the member pointers! */
  int i;
  Reaction RR;
  const Reactant *species;

  RR.name       = strdup(R.name);
  RR.comment = (R.comment)? strdup(R.comment) : NULL;
  RR.members    = R.members;
  RR.reversible = R.reversible;
  RR.pseudo     = R.pseudo;
  RR.rate       = R.rate;

  RR.eq = (EqTerm *) space(sizeof(EqTerm)*R.members);
  for (i=0; i<R.members; i++) {
    RR.eq[i].c = R.eq[i].c;
    if ((species=find_formula(R.eq[i].r->formula,S,numS))!=NULL)
      RR.eq[i].r = (Reactant *) species;
  }
  return(RR);
}

Network *CopyNetwork(const Network *N) {
  /* deep copy of Network */
  int i;
  Network *NN;
  
  NN = (Network *) space(sizeof(Network));
  NN->name = strdup(N->name);
  NN->num_react = N->num_react;
  NN->num_rev_react = N->num_rev_react;
  NN->num_species = N->num_species;
  NN->species = (Reactant *) space(N->num_species*sizeof(Reactant));
  for (i=0; i<N->num_species; i++) {
    NN->species[i].ID = N->species[i].ID;
    NN->species[i].formula = strdup(N->species[i].formula);
  }
  NN->reactions = (Reaction *) space(N->num_react*sizeof(Reaction));
  for (i=0; i<N->num_react; i++) 
    NN->reactions[i] = CopyReaction(N->reactions[i],
				    NN->species, NN->num_species);
  return NN;
}

int comp_reactants(const void* a, const void* b) {
  /* compare two Reactants for sorting */
  return strcmp(((Reactant *)a)->formula,((Reactant *)b)->formula);
}

Reaction *find_reaction(const Reaction R, const Reaction *RL, int numR) {
  /* assumes that the reactant-list is sorted !!! */
  int i1,i2,i,c=1;

  i1 = 0;
  i2 = numR-1;
  i = (i1+i2)/2;
  while(i1<=i2) {
    c = comp_reactions(&R, RL+i);
    if (c<0) i2 = i-1;
    if (c>0) i1 = i+1;
    if (c==0) break;
    i = (i1+i2)/2;
  }
  if (c==0) return (Reaction *)RL+i;
  else return NULL;
}

Reactant *find_formula(const char *formula,
			     const Reactant *S, int num_S) {
  /* assumes that the reactant-list is sorted !!! */
  int i1,i2,i,c=1;

  i1 = 0;
  i2 = num_S-1;
  i = (i1+i2)/2;
  while(i1<=i2) {
    c = strcmp(formula, S[i].formula);
    if (c<0) i2 = i-1;
    if (c>0) i1 = i+1;
    if (c==0) break;
    i = (i1+i2)/2;
  }
  if (c==0) return (Reactant *)S+i;
  else return NULL;
}

Network  *IgnoreSubstrates(const Network *N, const char **formulae) {
  /* return new network, remove formulae from all reactions */
  Network *NN;
  int ii, i, j, jj;
  const char *f;
  Reactant *S;
  NN = CopyNetwork(N);

  f=formulae[0];
  while (f) {
    if ((S=(Reactant *)find_formula(f, NN->species, NN->num_species))!=NULL) {
      free(S->formula); S->formula=NULL;
    }
  }
  
  for (ii=i=0; i<N->num_react; i++) {
    double sig; int k;
    for (jj=j=0; j<NN->reactions[i].members; j++) {
      if (NN->reactions[i].eq[j].r->formula!=NULL) {
	NN->reactions[i].eq[jj].r = NN->reactions[i].eq[j].r;
	NN->reactions[i].eq[jj].c = NN->reactions[i].eq[j].c;
	jj++;
      }
    }
    /* now figure out if we're left with a valid reaction */
    sig = NN->reactions[i].eq[0].c;
    for (k=0,j=1;j<jj;j++) if ((NN->reactions[i].eq[0].c*sig)<0) k =1;
    if ((!k)||(jj<2)) { /* Reactants only on one side or at most one
			  reactant left */
      FreeReaction(NN->reactions[i]);
    }
    else { 
      NN->reactions[i].members = jj;
      NN->reactions[ii] = NN->reactions[i];
      ii++;
    }
  }
  NN->num_react=ii;
  NN->reactions = xrealloc(NN->reactions, ii*sizeof(Reaction));
  CleanSubstrateList(NN);
 
  return (NN);
}

Network  *DeleteSubstrates(const Network *N, const char **formulae) {
  /* return new network, remove all reactions containing formulae */
  Network *NN;
  int ii, i, j;
  const char *f;
  Reactant *S;
  NN = CopyNetwork(N);
  f=formulae[0];
  for (i=0; (f=formulae[i])!=NULL; i++) 
    if ((S=find_formula(f, NN->species, NN->num_species))!=NULL)
      S->ID = -1; /* mark for deletion */

  for (ii=i=0; i<N->num_react; i++) {
    for (j=0; j<NN->reactions[i].members; j++) {
      if (NN->reactions[i].eq[j].r->ID==-1) {
	FreeReaction(NN->reactions[i]);
	NN->reactions[i].eq = NULL;
	break;
      }
    }
    if (NN->reactions[i].eq !=NULL) 
      NN->reactions[ii++] = NN->reactions[i];
  }
  NN->num_react = ii;
  if (ii==0) ii=1; /* else realloc may fail */
  NN->reactions = xrealloc(NN->reactions, ii*sizeof(Reaction));
  CleanSubstrateList(NN);
  return (NN);
}

static void CleanSubstrateList(Network *N) {
  /* Remove all Substrates that do not take part in a reaction */
  int i,ii,j;
  int *index;
  index = space(N->num_species*sizeof(int));
  for (i=0; i<N->num_react; i++) 
    for (j=0; j<N->reactions[i].members; j++) 
      N->reactions[i].eq[j].r->ID = -9999999;
  
  for (i=ii=0; i<N->num_species; i++) {
    if (N->species[i].ID == -9999999) {
      N->species[ii] = N->species[i];
      N->species[ii].ID = ii;
      index[i]=ii++;
    }
    else 
      free(N->species[i].formula);
  }
  N->num_species=ii;
  for (i=0; i<N->num_react; i++) 
    for (j=0; j<N->reactions[i].members; j++) {
      ii = (N->reactions[i].eq[j].r - N->species);
      N->reactions[i].eq[j].r = N->species + index[ii];
    }
  free(index);
  /* do not realloc species here, as it may move the address of species,
     thereby invalidating the eq[].r pointers */
}

static void ReallocSpecies(Network *N, int size) {
  int i,j;
  /* reallocate species list and repair eq[].r pointers if necessary */
  Reactant *species;
  if (N->num_species>size) {
    fprintf(stderr, "new size < number of species, ignored\n");
    return;
  }
  species = (Reactant *) xrealloc(N->species, size*sizeof(Reactant));
  if (species != N->species) /* memory has moved */
    for (i=0; i< N->num_react; i++) 
      for (j=0; j<N->reactions[i].members; j++) 
	/* adjust eq[].r pointers */
	N->reactions[i].eq[j].r += species-N->species;
  N->species = species;
}

Network* NewNetwork(int num_react, int num_species) {
  Network *N;
  N = (Network *) space(sizeof(Network));
  N->name = "";
  N->reactions = (Reaction *) space(sizeof(Reaction)*num_react);
  N->species = (Reactant *) space(sizeof(Reactant)*num_species);
  return N;
}

static int comp_eqterm(const void* a, const void* b) {
  /* compare two reactants of Reaction RP */
  int c;
  c = strcmp(((EqTerm *) a)->r->formula, ((EqTerm *) b)->r->formula);
  if (c!=0) return c;
  return ((fabs(((EqTerm *) a)->c)-fabs(((EqTerm *) b)->c))>0 ? 1:-1);
}

void sort_reactions(Network *N) {
  /* sort reactants of each reaction, ughhh */
  int i, k;
  
  /* first sort the members of each reaction */
  for (i=0; i< N->num_react; i++) {
    /* sort reactants of reaction i */
    Reaction *RP;
    RP = (N->reactions)+i;
    qsort(RP->eq, RP->members, sizeof(EqTerm), comp_eqterm);

    if (RP->reversible && (RP->eq[0].c<0))
      for (k=0; k<RP->members; k++) 
	RP->eq[k].c *= -1;
  }

  if (N->num_react>0) {
    /* now sort the reactions array itself using the comp_reactions() */
    qsort(N->reactions, N->num_react, sizeof(Reaction), comp_reactions);
    /* finally, check for duplicates */
    for (k=i=1; i< N->num_react; i++)
      if (comp_reactions(N->reactions+i-1, N->reactions+i)==0) {
	fprintf(stderr, "Warning: removing duplicate reaction\n");
	fPrintReaction(stderr, N->reactions+i);
	FreeReaction(N->reactions[i]);
      }
      else N->reactions[k++] = N->reactions[i];
    N->num_react = k; /* works only for num_rect>0 */
  }
}

int comp_networks(Network *N1, Network *N2) {
  int i, c;
  if ((c=N1->num_species-N2->num_species)!=0) return c;
  if ((c=N1->num_react-N2->num_react)!=0) return c;
  
  for (i=0; i<N1->num_species; i++) {
    c=comp_reactants(N1->species+i, N2->species+i);
    if (c!=0) return c;
  }
  for (i=0; i<N1->num_react; i++) {
    c=comp_reactions(N1->reactions+i, N2->reactions+i);
    if (c!=0) return c;
  }
  return 0;
}
