# Supplementary material for: Algebraic comparison of metabolic networks, phylogenetic inference, and metabolic innovation
Source: BMC Bioinformatics. 2006 Feb 14;7:67. doi: 10.1186/1471-2105-7-67 (PMC1475643; doi:10.1186/1471-2105-7-67)
Supplement: Additional file 1 — The Vienna Reaction Network Library Vienna-RNL implements these basic set-theoretic operations on chemical reaction networks. It is available under the GNU Public License from [32] [file 1471-2105-7-67-S1.gz › reactions-0.2.0/sbml.c]

/*

   sbml.c

   Put parsed SBML files into REACTIONS structure

   (c) 2005

   (all rights and lefts reserved)   

*/
#include <stdio.h>
#include <stdlib.h> 
#include <string.h>
#include <strings.h>
#include <ctype.h>
#include <math.h> 
/* #include <sys/types.h> */
/* #include "dmalloc.h" */
#include "reaction_types.h"
#include "operations.h"
#include "utils.h"
//SBML stuff
#include "SBMLDocument.h"
#include "SBMLReader.h"
#include "Model.h"
#include "ListOf.h"
#include "Species.h"
#include "Reaction.h"
#include "SpeciesReference.h"

#define PRIVATE static
#ifndef DEBUG
#define DEBUG 0
#endif

Network   *ReadSBMLStream(FILE *fp);
Network   *ReadSBMLFile(char *fp);
Network   *SBML2native(Model_t *sm);

Network *ReadSBMLStream(FILE *fp)
{
  //  SBMLDocument_t * sd = readSBML_fromStream(fp);
  //  Model_t * sm = SBMLDocument_getModel(sd);
  //  return SBML2native(sm);

  // Return empty network
  Network *NET = (Network *) space(sizeof(Network));
  char netname[6] = "empty";
  NET->name = (char *) space(sizeof(char)*6);
  strcpy(NET->name,netname);
  NET->num_react = 0;
  NET->num_rev_react = 0;
  NET->num_species = 0;
  NET->species = 0;
  NET->reactions = 0;

  return NET;
}

Network *ReadSBMLFile(char *fp)
{
  /* depending on libSBML v2.2.0 to read SBML */
  SBMLDocument_t * sd = readSBML(fp);
  Model_t * sm = SBMLDocument_getModel(sd);
  return SBML2native(sm);
}

Network *SBML2native(Model_t *sm)
{
  /* depending on libSBML v2.2.0 to read SBML */
  int i,j;
  char fallback_iterator[10]="";
  char fallback_modelname[10]="unnamed";
  char fallback_reactantnamebase[10]="Reactant ";
  char fallback_reactionnamebase[10]="Reaction ";

  ListOf_t * sspecies = Model_getListOfSpecies(sm);
  ListOf_t * sreactions = Model_getListOfReactions(sm);

  /* Build Network */
  Network *NET = (Network *) space(sizeof(Network));
  //Name + fallback
  NET->name = "";
  if (Model_isSetName(sm)) {
    NET->name = (char *) space(sizeof(char)*(strlen(Model_getName(sm))+1));
    strcpy(NET->name,Model_getName(sm));
  }
  if (Model_isSetId(sm)) {
    NET->name = (char *) space(sizeof(char)*(strlen(Model_getId(sm))+1));
    strcpy(NET->name,Model_getId(sm));
  }
  if ( !Model_isSetId(sm) && !Model_isSetName(sm) ) {
    NET->name = (char *) space(sizeof(char)*(strlen(fallback_modelname)+1));
    strcpy(NET->name,fallback_modelname);
  }
  //Initialize values and substructs with correct size
  NET->num_react = ListOf_getNumItems(sreactions);
  NET->num_rev_react = 0; /* set to 0, add for each reaction that qualifies */
  NET->num_species = ListOf_getNumItems(sspecies);
  NET->species = (Reactant *) space(sizeof(Reactant)*NET->num_species);
  NET->reactions = (Reaction *) space(sizeof(Reaction)*NET->num_react);

  /* Add reactants */
  void * species;
  for (i = 0; i < NET->num_species; i++) {
    species = ListOf_get(sspecies, i);
    //Name + fallback (the fallback actually should never be needed!)
    if (Species_isSetId(species)) {
      NET->species[i].formula = (char *) space(sizeof(char)*(strlen(
					      Species_getId(species))+1));
      strcpy(NET->species[i].formula,Species_getId(species));
    } else {
      sprintf(fallback_iterator,"%d",i);
      NET->species[i].formula = (char *) space(sizeof(char)*(
				  strlen(fallback_reactantnamebase)+
				  strlen(fallback_iterator)+1));
      strcpy(NET->species[i].formula,fallback_reactantnamebase);
      strcat(NET->species[i].formula,fallback_iterator);
      printf("WARNING: Fallback for name of species used. This means that "
             "in all reactions containing this species as reactant, it will "
             "not be identified correctly! To avoid this problem make sure, "
             "that your SBML file contains IDs for all species!\n");
    }
    //Initialize values
    NET->species[i].ID = i; /* assigned */
  }
  //Sort array of reactants
  qsort(NET->species, NET->num_species, sizeof(Reactant), comp_reactants);

  /* Add reactions */
  void * reaction;
  char * tmp;
  const Reactant *sp;
  ListOf_t * thissspecies, * thisspecies;
  for (i = 0; i < NET->num_react; i++) {
    //Name + fallback
    reaction = ListOf_get(sreactions, i);
    if (Reaction_isSetName(reaction)) {
      NET->reactions[i].name = (char *) space(sizeof(char)*(strlen(
					      Reaction_getName(reaction))+1));
      strcpy(NET->reactions[i].name,Reaction_getName(reaction));
    }    
    if (Reaction_isSetId(reaction)) {
      NET->reactions[i].name = (char *) space(sizeof(char)*(strlen(
					      Reaction_getId(reaction))+1));
      strcpy(NET->reactions[i].name,Reaction_getId(reaction));
    }
    if (!Reaction_isSetId(reaction) && !Reaction_isSetName(reaction)) {
      sprintf(fallback_iterator,"%d",i);
      NET->reactions[i].name = (char *) space(sizeof(char)*(
				  strlen(fallback_reactionnamebase)+
				  strlen(fallback_iterator)+1));
      strcpy(NET->reactions[i].name,fallback_reactionnamebase);
      strcat(NET->reactions[i].name,fallback_iterator);
    }
    //Initialize values and substructs with correct size
    NET->reactions[i].reversible = Reaction_getReversible(reaction);
    if (Reaction_getReversible(reaction)) NET->num_rev_react++; /* add as
						   reaction qualifies */
    NET->reactions[i].pseudo  = 0;
    NET->reactions[i].rate = 0.0;
    NET->reactions[i].comment = NULL;
    NET->reactions[i].ID = i;  /* assigned */
    NET->reactions[i].members = Reaction_getNumReactants(reaction) +
                                Reaction_getNumProducts(reaction) +
                                Reaction_getNumModifiers(reaction)*2;
    /* Q: Why do we add the  number of modifiers two times?
       A: Modifiers exist in SBML and are catalysts. They get neither built
          nor destroyed in the reaction. Still there may be reactions that
	  are coded once without modifiers and then any number of times again
	  with modifiers.
	  To enable reactions to distinguish between reactions with and without
	  modifiers although educts and products are the same, we add the
	  modifiers on both sides!
    */
    NET->reactions[i].eq = (EqTerm *) space(sizeof(EqTerm)*
					    NET->reactions[i].members);

    //Fill in reactants of the reaction (educts)
    thissspecies = Reaction_getListOfReactants(reaction);
    for (j = 0; j < ListOf_getNumItems(thissspecies); j++) {
      thisspecies = ListOf_get(thissspecies, j);
      //Get ID of needed species
      tmp = (char *) space(sizeof(char)*(strlen(
				   Species_getId(thisspecies))+1));
      strcpy(tmp,Species_getId(thisspecies));
      //Get the species with the needed ID
      sp = find_formula(tmp,NET->species,NET->num_species);
      if (sp==NULL) nrerror("couldn't find formula");
      //Link correct reactant and initialize values
      NET->reactions[i].eq[j].r = (Reactant *) sp;
      NET->reactions[i].eq[j].c = -1 * SpeciesReference_getStoichiometry(
				Reaction_getReactant(reaction,j));
      /* Although there is no documentation on this the internal
	 representation seems to mark educts by applying negative
	 coefficients. */
    }
    
    //Fill in reactants of the reaction (products)
    thissspecies = Reaction_getListOfProducts(reaction);
    int z = Reaction_getNumReactants(reaction);
    for (j = 0; j < ListOf_getNumItems(thissspecies); j++) {
      thisspecies = ListOf_get(thissspecies, j);
      //Get ID of needed species
      tmp = (char *) space(sizeof(char)*(strlen(
				   Species_getId(thisspecies))+1));
      strcpy(tmp,Species_getId(thisspecies));
      //Get the species with the needed ID
      sp = find_formula(tmp,NET->species,NET->num_species);
      if (sp==NULL) nrerror("couldn't find formula");
      //Link correct reactant and initialize values
      NET->reactions[i].eq[j+z].r = (Reactant *) sp;
      NET->reactions[i].eq[j+z].c = SpeciesReference_getStoichiometry(
				Reaction_getReactant(reaction,j));     
    }

    //Fill in modifiers of the reaction (educts/products)
    //Modifiers neither get built nor destroyed in the reaction.
    //We add them to both sides to be able to distinguish the reactions
    thissspecies = Reaction_getListOfModifiers(reaction);
    z += Reaction_getNumProducts(reaction);
    for (j = 0; j < ListOf_getNumItems(thissspecies); j++) {
      thisspecies = ListOf_get(thissspecies, j);
      //Get ID of needed species
      tmp = (char *) space(sizeof(char)*(strlen(
				   Species_getId(thisspecies))+1));
      strcpy(tmp,Species_getId(thisspecies));
      //Get the species with the needed ID
      sp = find_formula(tmp,NET->species,NET->num_species);
      if (sp==NULL) nrerror("couldn't find formula");
      //Link correct reactant and initialize values (as edcut & product!)
      NET->reactions[i].eq[(j*2)+0+z].r = (Reactant *) sp;
      NET->reactions[i].eq[(j*2)+0+z].c = -1;     
      NET->reactions[i].eq[(j*2)+1+z].r = (Reactant *) sp;
      NET->reactions[i].eq[(j*2)+1+z].c = 1;
    }
}
  //Sort reactions
  sort_reactions(NET);

  /* Return network */
  return NET;
}

/* End of file */
