# Supplementary material for: Algebraic comparison of metabolic networks, phylogenetic inference, and metabolic innovation
Source: BMC Bioinformatics. 2006 Feb 14;7:67. doi: 10.1186/1471-2105-7-67 (PMC1475643; doi:10.1186/1471-2105-7-67)
Supplement: Additional file 1 — The Vienna Reaction Network Library Vienna-RNL implements these basic set-theoretic operations on chemical reaction networks. It is available under the GNU Public License from [32] [file 1471-2105-7-67-S1.gz › reactions-0.2.0/rct.c]

/*

   rct.c

   IO of *.rct files 

   (c) 2001 Peter F Stadler & Ivo L Hofacker

   (all rights and lefts reserved)   

*/
#include <stdio.h>
#include <stdlib.h> 
#include <string.h>
#include <strings.h>
#include <ctype.h>
#include <math.h> 
/* #include <sys/types.h> */
/* #include "dmalloc.h" */
#include "reaction_types.h"
#include "reactions.h"
#include "operations.h"
#include "utils.h"

#ifndef DEBUG
#define DEBUG 0
#endif
#define PRIVATE static

void       fPrintReaction(FILE *fp, Reaction *R);
void       fPrintNetwork(FILE *fp, Network *NET);
Network   *ReadNetwork(FILE *fp);

/*
  Definition of the ".rct" file format.
  ======================================
  
  Data Tokens (even positions):
     - chemical species
     - stochiometric coefficients
     - reaction rates
     - reaction name or catalyzing enzyme
  Operator Tokens (odd positions):
     1st column: Reaction name
     ->     irreversible reaction
     <=>    reversible reaction
     <->    reversible reaction, synonymous with <=>
     ><     pseudo-reaction
     +      separates chemical species (reaction operator)
     *      combines stoichiometric coefficient with chemical species
     ;      next token is reaction rate
     @      next token is comment string
   Comment symbos (any position)
     #      ignore rest of line
     >      at beginning of first line: name of reaction network
   Example:

   >Test-Murkelei
   R1 Ca(OH)_2 + CO_2 -> CaCO_3 + H_2O # Blah blah
   R2 Ca(OH)_2 -> CaO + H_2O @ murkl
   R3 2 *   H_2O -> 2 *     H_2     + O_2 @ bazong ; 345
   R4 2 * H_2O -> 2 * H_2 + O_2 ; 3452345.23 @ urgl
   R5 2 * H_2O -> 2 * H_2 + O_2 ; 
   R6 2 * H_2O <=> 2 * H_2 + O_2 ; 
   R7 [H_2O] >< H_2O
*/


#define WITHNUM 0
void fPrintReaction(FILE *fp, Reaction *R) {
  int i,N,plus;
  N = R->members;
  fprintf(fp,"%-10s ",R->name);
  plus = 0;
  for(i=0;i<N;i++) {
    if(R->eq[i].c < 0.0 ) {
      if(plus) fprintf(fp," + ");
      else plus = 1;
      if(R->eq[i].c != -1.0) {
	fprintf(fp,"%g * ",-R->eq[i].c);
      }
      fprintf(fp,"%s",R->eq[i].r->formula);
      if(WITHNUM) fprintf(fp,"{%d} ",R->eq[i].r->ID);
    }
  }
  plus = 0;
  if (R->reversible) fprintf(fp," <=> ");
  else if (R->pseudo) fprintf(fp," >< ");
  else fprintf(fp," -> ");
  for(i=0;i<N;i++) {
    if(R->eq[i].c > 0.0 ) {
      if(plus) fprintf(fp," + ");
      else plus = 1;
      if(R->eq[i].c != 1.0) {
	fprintf(fp,"%g * ",R->eq[i].c);
      }
      fprintf(fp,"%s",R->eq[i].r->formula);
      if(WITHNUM)fprintf(fp,"{%d}",R->eq[i].r->ID);
    }
  }
  if ((R->rate!=0.0)||(strlen(R->name)>0)) fprintf(fp, "   ");
  if (R->rate!=0.0)
    fprintf(fp, " ; %g ",R->rate);
  if (R->comment) 
    fprintf(fp, " @ %s ",R->comment);
  fprintf(fp,"\n");
}
#undef WITHNUM

Network *ReadNetwork(FILE *fp) {
  Network *NET;
  char *tempName;
  char *line;
  Reactant *species;
  Reaction *R;
  Reaction *Rea;
  int num_react, max_react=256,i,j,k;
  int parse_line_number=1;

  line = get_line(fp);
  num_react = 0;
  NET = (Network *) space(sizeof(Network));
  NET->name = "";
  R = (Reaction *) space(sizeof(Reaction)*max_react);
  while(line!=NULL) {
    if(DEBUG) printf("%s\n",line);
    if(strlen(line)>0) {
      switch(line[0]) {
      case '#' :
	break;
      case '>' :
	line[0]=' ';
	tempName = (char*) space(sizeof(char)*(strlen(line)+1));
	sscanf(line,"%s",tempName);
	NET->name = (char *) space(sizeof(char)*(strlen(tempName)+1));
	strcpy(NET->name,tempName);free(tempName);
	break;
      default :
	Rea= ParseReaction(line,'R', parse_line_number);
	if (Rea!=NULL) { 
	  R[num_react] = *Rea;
	  free(Rea);
	  num_react++;
	  if (num_react>=max_react) {
	    max_react *=2;
	    R = xrealloc(R, (sizeof(Reaction)*max_react));
	  }
	}
      }
    }
    free(line);
    if(DEBUG) printf("\n");
    line = get_line(fp);
    parse_line_number++;
  }
  if (!strlen(NET->name)) NET->name = strdup("UnNamed");
  if(num_react == 0) return NULL;
  R = xrealloc(R, (sizeof(Reaction)*num_react));
  NET->num_react = num_react;
  NET->reactions = R;

  if(DEBUG) for(i=0;i<num_react;i++)
    fPrintReaction(stdout, NET->reactions+i);
  
  /* Now we have to determine the number of species */
  
  for(k=0,i=0;i<num_react;i++) {
    k+=NET->reactions[i].members;
  }
  species = (Reactant *) space(sizeof(Reactant)*k);
  for(k=0,i=0;i<num_react;i++) {
    for(j=0;j<NET->reactions[i].members;j++) {
      species[k]= *(NET->reactions[i].eq[j].r);
      k++;
    }
  }
  if(DEBUG) printf("~>> %d\n",k);
  if(DEBUG) for(i=0;i<k;i++) printf("~>> %s\n",species[i].formula);
  qsort((void *)species, k, sizeof(Reactant), 	comp_reactants);
  if(DEBUG) for(i=0;i<k;i++) printf("~~> %s\n",species[i].formula);

  for (j=0,i=1;i<k;i++) {
    if (strcmp(species[i].formula,species[j].formula)==0) continue;
    j++; species[j] = species[i];
  }
  
  if(DEBUG) for(i=0;i<=j;i++) printf("~> %s\n",species[i].formula);
  if(DEBUG) printf("> %d\n",j+1);
  NET->num_species = j+1;
  NET->species = (Reactant *) xrealloc(species,
				       NET->num_species*sizeof(Reactant));
  for(i=0;i<=j;i++) NET->species[i].ID = i;
    

  /* Now we fill in the species IDs in all reactions *and*
     we remove all duplicate formulas */
  NET->num_rev_react = 0;
  for (i=0; i< NET->num_react; i++) {
    if (NET->reactions[i].reversible) NET->num_rev_react++;
    for (j=0; j<NET->reactions[i].members; j++) {
      const Reactant *sp;
      sp = find_formula(NET->reactions[i].eq[j].r->formula,
			NET->species, NET->num_species);
      if (sp==NULL) nrerror("couldn't find formula");
      if (NET->reactions[i].eq[j].r->formula != sp->formula)
	free(NET->reactions[i].eq[j].r->formula);
      free(NET->reactions[i].eq[j].r);
      NET->reactions[i].eq[j].r = (Reactant *) sp;
    }
  }
  sort_reactions(NET);
  for(i=0;i<NET->num_react;i++)
    NET->reactions[i].ID = i;
  if(DEBUG) for(i=0;i<NET->num_react;i++)
    fPrintReaction(stdout, NET->reactions+i);
  return NET;
}

void fPrintNetwork(FILE *fp, Network *NET) {
  int k;
  if(strlen(NET->name)>0) 
    fprintf(fp,"> %s\n",NET->name);
  else
    fprintf(fp,"> UnNamed\n");
  for(k=0;k<NET->num_react;k++) {
    fPrintReaction(stdout,NET->reactions+k);
  }
}

/* End of file */
