# Supplementary material for: Algebraic comparison of metabolic networks, phylogenetic inference, and metabolic innovation
Source: BMC Bioinformatics. 2006 Feb 14;7:67. doi: 10.1186/1471-2105-7-67 (PMC1475643; doi:10.1186/1471-2105-7-67)
Supplement: Additional file 1 — The Vienna Reaction Network Library Vienna-RNL implements these basic set-theoretic operations on chemical reaction networks. It is available under the GNU Public License from [32] [file 1471-2105-7-67-S1.gz › reactions-0.2.0/config.guess]

#! /bin/sh
# Attempt to guess a canonical system name.
#   Copyright (C) 1992, 1993, 1994, 1995, 1996, 1997, 1998, 1999,
#   2000, 2001, 2002, 2003, 2004 Free Software Foundation, Inc.

timestamp='2004-09-07'

# This file is free software; you can redistribute it and/or modify it
# under the terms of the GNU General Public License as published by
# the Free Software Foundation; either version 2 of the License, or
# (at your option) any later version.
#
# This program is distributed in the hope that it will be useful, but
# WITHOUT ANY WARRANTY; without even the implied warranty of
# MERCHANTABILITY or FITNESS FOR A PARTICULAR PURPOSE.  See the GNU
# General Public License for more details.
#
# You should have received a copy of the GNU General Public License
# along with this program; if not, write to the Free Software
# Foundation, Inc., 59 Temple Place - Suite 330, Boston, MA 02111-1307, USA.
#
# As a special exception to the GNU General Public License, if you
# distribute this file as part of a program that contains a
# configuration script generated by Autoconf, you may include it under
# the same distribution terms that you use for the rest of that program.

# Originally written by Per Bothner <per@bothner.com>.
# Please send patches to <config-patches@gnu.org>.  Submit a context
# diff and a properly formatted ChangeLog entry.
#
# This script attempts to guess a canonical system name similar to
# config.sub.  If it succeeds, it prints the system name on stdout, and
# exits with 0.  Otherwise, it exits with 1.
#
# The plan is that this can be called by configure scripts if you
# don't specify an explicit build system type.

me=`echo "$0" | sed -e 's,.*/,,'`

usage="\
Usage: $0 [OPTION]

Output the configuration name of the system \`$me' is run on.

Operation modes:
  -h, --help         print this help, then exit
  -t, --time-stamp   print date of last modification, then exit
  -v, --version      print version number, then exit

Report bugs and patches to <config-patches@gnu.org>."

version="\
GNU config.guess ($timestamp)

Originally written by Per Bothner.
Copyright (C) 1992, 1993, 1994, 1995, 1996, 1997, 1998, 1999, 2000, 2001, 2002, 2003, 2004
Free Software Foundation, Inc.

This is free software; see the source for copying conditions.  There is NO
warranty; not even for MERCHANTABILITY or FITNESS FOR A PARTICULAR PURPOSE."

help="
Try \`$me --help' for more information."

# Parse command line
while test $# -gt 0 ; do
  case $1 in
    --time-stamp | --time* | -t )
       echo "$timestamp" ; exit 0 ;;
    --version | -v )
       echo "$version" ; exit 0 ;;
    --help | --h* | -h )
       echo "$usage"; exit 0 ;;
    -- )     # Stop option processing
       shift; break ;;
    - )	# Use stdin as input.
       break ;;
    -* )
       echo "$me: invalid option $1$help" >&2
       exit 1 ;;
    * )
       break ;;
  esac
done

if test $# != 0; then
  echo "$me: too many arguments$help" >&2
  exit 1
fi

trap 'exit 1' 1 2 15

# CC_FOR_BUILD -- compiler used by this script. Note that the use of a
# compiler to aid in system detection is discouraged as it requires
# temporary files to be created and, as you can see below, it is a
# headache to deal with in a portable fashion.

# Historically, `CC_FOR_BUILD' used to be named `HOST_CC'. We still
# use `HOST_CC' if defined, but it is deprecated.

# Portable tmp directory creation inspired by the Autoconf team.

set_cc_for_build='
trap "exitcode=\$?; (rm -f \$tmpfiles 2>/dev/null; rmdir \$tmp 2>/dev/null) && exit \$exitcode" 0 ;
trap "rm -f \$tmpfiles 2>/dev/null; rmdir \$tmp 2>/dev/null; exit 1" 1 2 13 15 ;
: ${TMPDIR=/tmp} ;
 { tmp=`(umask 077 && mktemp -d -q "$TMPDIR/cgXXXXXX") 2>/dev/null` && test -n "$tmp" && test -d "$tmp" ; } ||
 { test -n "$RANDOM" && tmp=$TMPDIR/cg$$-$RANDOM && (umask 077 && mkdir $tmp) ; } ||
 { tmp=$TMPDIR/cg-$$ && (umask 077 && mkdir $tmp) && echo "Warning: creating insecure temp directory" >&2 ; } ||
 { echo "$me: cannot create a temporary directory in $TMPDIR" >&2 ; exit 1 ; } ;
dummy=$tmp/dummy ;
tmpfiles="$dummy.c $dummy.o $dummy.rel $dummy" ;
case $CC_FOR_BUILD,$HOST_CC,$CC in
 ,,)    echo "int x;" > $dummy.c ;
	for c in cc gcc c89 c99 ; do
	  if ($c -c -o $dummy.o $dummy.c) >/dev/null 2>&1 ; then
	     CC_FOR_BUILD="$c"; break ;
	  fi ;
	done ;
	if test x"$CC_FOR_BUILD" = x ; then
	  CC_FOR_BUILD=no_compiler_found ;
	fi
	;;
 ,,*)   CC_FOR_BUILD=$CC ;;
 ,*,*)  CC_FOR_BUILD=$HOST_CC ;;
esac ;'

# This is needed to find uname on a Pyramid OSx when run in the BSD universe.
# (ghazi@noc.rutgers.edu 1994-08-24)
if (test -f /.attbin/uname) >/dev/null 2>&1 ; then
	PATH=$PATH:/.attbin ; export PATH
fi

UNAME_MACHINE=`(uname -m) 2>/dev/null` || UNAME_MACHINE=unknown
UNAME_RELEASE=`(uname -r) 2>/dev/null` || UNAME_RELEASE=unknown
UNAME_SYSTEM=`(uname -s) 2>/dev/null`  || UNAME_SYSTEM=unknown
UNAME_VERSION=`(uname -v) 2>/dev/null` || UNAME_VERSION=unknown

# Note: order is significant - the case branches are not exclusive.

case "${UNAME_MACHINE}:${UNAME_SYSTEM}:${UNAME_RELEASE}:${UNAME_VERSION}" in
    *:NetBSD:*:*)
	# NetBSD (nbsd) targets should (where applicable) match one or
	# more of the tupples: *-*-netbsdelf*, *-*-netbsdaout*,
	# *-*-netbsdecoff* and *-*-netbsd*.  For targets that recently
	# switched to ELF, *-*-netbsd* would select the old
	# object file format.  This provides both forward
	# compatibility and a consistent mechanism for selecting the
	# object file format.
	#
	# Note: NetBSD doesn't particularly care about the vendor
	# portion of the name.  We always set it to "unknown".
	sysctl="sysctl -n hw.machine_arch"
	UNAME_MACHINE_ARCH=`(/sbin/$sysctl 2>/dev/null || \
	    /usr/sbin/$sysctl 2>/dev/null || echo unknown)`
	case "${UNAME_MACHINE_ARCH}" in
	    armeb) machine=armeb-unknown ;;
	    arm*) machine=arm-unknown ;;
	    sh3el) machine=shl-unknown ;;
	    sh3eb) machine=sh-unknown ;;
	    *) machine=${UNAME_MACHINE_ARCH}-unknown ;;
	esac
	# The Operating System including object format, if it has switched
	# to ELF recently, or will in the future.
	case "${UNAME_MACHINE_ARCH}" in
	    arm*|i386|m68k|ns32k|sh3*|sparc|vax)
		eval $set_cc_for_build
		if echo __ELF__ | $CC_FOR_BUILD -E - 2>/dev/null \
			| grep __ELF__ >/dev/null
		then
		    # Once all utilities can be ECOFF (netbsdecoff) or a.out (netbsdaout).
		    # Return netbsd for either.  FIX?
		    os=netbsd
		else
		    os=netbsdelf
		fi
		;;
	    *)
	        os=netbsd
		;;
	esac
	# The OS release
	# Debian GNU/NetBSD machines have a different userland, and
	# thus, need a distinct triplet. However, they do not need
	# kernel version information, so it can be replaced with a
	# suitable tag, in the style of linux-gnu.
	case "${UNAME_VERSION}" in
	    Debian*)
		release='-gnu'
		;;
	    *)
		release=`echo ${UNAME_RELEASE}|sed -e 's/[-_].*/\./'`
		;;
	esac
	# Since CPU_TYPE-MANUFACTURER-KERNEL-OPERATING_SYSTEM:
	# contains redundant information, the shorter form:
	# CPU_TYPE-MANUFACTURER-OPERATING_SYSTEM is used.
	echo "${machine}-${os}${release}"
	exit 0 ;;
    amd64:OpenBSD:*:*)
	echo x86_64-unknown-openbsd${UNAME_RELEASE}
	exit 0 ;;
    amiga:OpenBSD:*:*)
	echo m68k-unknown-openbsd${UNAME_RELEASE}
	exit 0 ;;
    cats:OpenBSD:*:*)
	echo arm-unknown-openbsd${UNAME_RELEASE}
	exit 0 ;;
    hp300:OpenBSD:*:*)
	echo m68k-unknown-openbsd${UNAME_RELEASE}
	exit 0 ;;
    luna88k:OpenBSD:*:*)
    	echo m88k-unknown-openbsd${UNAME_RELEASE}
	exit 0 ;;
    mac68k:OpenBSD:*:*)
	echo m68k-unknown-openbsd${UNAME_RELEASE}
	exit 0 ;;
    macppc:OpenBSD:*:*)
	echo powerpc-unknown-openbsd${UNAME_RELEASE}
	exit 0 ;;
    mvme68k:OpenBSD:*:*)
	echo m68k-unknown-openbsd${UNAME_RELEASE}
	exit 0 ;;
    mvme88k:OpenBSD:*:*)
	echo m88k-unknown-openbsd${UNAME_RELEASE}
	exit 0 ;;
    mvmeppc:OpenBSD:*:*)
	echo powerpc-unknown-openbsd${UNAME_RELEASE}
	exit 0 ;;
    sgi:OpenBSD:*:*)
	echo mips64-unknown-openbsd${UNAME_RELEASE}
	exit 0 ;;
    sun3:OpenBSD:*:*)
	echo m68k-unknown-openbsd${UNAME_RELEASE}
	exit 0 ;;
    *:OpenBSD:*:*)
	echo ${UNAME_MACHINE}-unknown-openbsd${UNAME_RELEASE}
	exit 0 ;;
    *:ekkoBSD:*:*)
	echo ${UNAME_MACHINE}-unknown-ekkobsd${UNAME_RELEASE}
	exit 0 ;;
    macppc:MirBSD:*:*)
	echo powerppc-unknown-mirbsd${UNAME_RELEASE}
	exit 0 ;;
    *:MirBSD:*:*)
	echo ${UNAME_MACHINE}-unknown-mirbsd${UNAME_RELEASE}
	exit 0 ;;
    alpha:OSF1:*:*)
	case $UNAME_RELEASE in
	*4.0)
		UNAME_RELEASE=`/usr/sbin/sizer -v | awk '{print $3}'`
		;;
	*5.*)
	        UNAME_RELEASE=`/usr/sbin/sizer -v | awk '{print $4}'`
		;;
	esac
	# According to Compaq, /usr/sbin/psrinfo has been available on
	# OSF/1 and Tru64 systems produced since 1995.  I hope that
	# covers most systems running today.  This code pipes the CPU
	# types through head -n 1, so we only detect the type of CPU 0.
	ALPHA_CPU_TYPE=`/usr/sbin/psrinfo -v | sed -n -e 's/^  The alpha \(.*\) processor.*$/\1/p' | head -n 1`
	case "$ALPHA_CPU_TYPE" in
	    "EV4 (21064)")
		UNAME_MACHINE="alpha" ;;
	    "EV4.5 (21064)")
		UNAME_MACHINE="alpha" ;;
	    "LCA4 (21066/21068)")
		UNAME_MACHINE="alpha" ;;
	    "EV5 (21164)")
		UNAME_MACHINE="alphaev5" ;;
	    "EV5.6 (21164A)")
		UNAME_MACHINE="alphaev56" ;;
	    "EV5.6 (21164PC)")
		UNAME_MACHINE="alphapca56" ;;
	    "EV5.7 (21164PC)")
		UNAME_MACHINE="alphapca57" ;;
	    "EV6 (21264)")
		UNAME_MACHINE="alphaev6" ;;
	    "EV6.7 (21264A)")
		UNAME_MACHINE="alphaev67" ;;
	    "EV6.8CB (21264C)")
		UNAME_MACHINE="alphaev68" ;;
	    "EV6.8AL (21264B)")
		UNAME_MACHINE="alphaev68" ;;
	    "EV6.8CX (21264D)")
		UNAME_MACHINE="alphaev68" ;;
	    "EV6.9A (21264/EV69A)")
		UNAME_MACHINE="alphaev69" ;;
	    "EV7 (21364)")
		UNAME_MACHINE="alphaev7" ;;
	    "EV7.9 (21364A)")
		UNAME_MACHINE="alphaev79" ;;
	esac
	# A Pn.n version is a patched version.
	# A Vn.n version is a released version.
	# A Tn.n version is a released field test version.
	# A Xn.n version is an unreleased experimental baselevel.
	# 1.2 uses "1.2" for uname -r.
	echo ${UNAME_MACHINE}-dec-osf`echo ${UNAME_RELEASE} | sed -e 's/^[PVTX]//' | tr 'ABCDEFGHIJKLMNOPQRSTUVWXYZ' 'abcdefghijklmnopqrstuvwxyz'`
	exit 0 ;;
    Alpha\ *:Windows_NT*:*)
	# How do we know it's Interix rather than the generic POSIX subsystem?
	# Should we change UNAME_MACHINE based on the output of uname instead
	# of the specific Alpha model?
	echo alpha-pc-interix
	exit 0 ;;
    21064:Windows_NT:50:3)
	echo alpha-dec-winnt3.5
	exit 0 ;;
    Amiga*:UNIX_System_V:4.0:*)
	echo m68k-unknown-sysv4
	exit 0;;
    *:[Aa]miga[Oo][Ss]:*:*)
	echo ${UNAME_MACHINE}-unknown-amigaos
	exit 0 ;;
    *:[Mm]orph[Oo][Ss]:*:*)
	echo ${UNAME_MACHINE}-unknown-morphos
	exit 0 ;;
    *:OS/390:*:*)
	echo i370-ibm-openedition
	exit 0 ;;
    *:OS400:*:*)
        echo powerpc-ibm-os400
	exit 0 ;;
    arm:RISC*:1.[012]*:*|arm:riscix:1.[012]*:*)
	echo arm-acorn-riscix${UNAME_RELEASE}
	exit 0;;
    SR2?01:HI-UX/MPP:*:* | SR8000:HI-UX/MPP:*:*)
	echo hppa1.1-hitachi-hiuxmpp
	exit 0;;
    Pyramid*:OSx*:*:* | MIS*:OSx*:*:* | MIS*:SMP_DC-OSx*:*:*)
	# akee@wpdis03.wpafb.af.mil (Earle F. Ake) contributed MIS and NILE.
	if test "`(/bin/universe) 2>/dev/null`" = att ; then
		echo pyramid-pyramid-sysv3
	else
		echo pyramid-pyramid-bsd
	fi
	exit 0 ;;
    NILE*:*:*:dcosx)
	echo pyramid-pyramid-svr4
	exit 0 ;;
    DRS?6000:unix:4.0:6*)
	echo sparc-icl-nx6
	exit 0 ;;
    DRS?6000:UNIX_SV:4.2*:7*)
	case `/usr/bin/uname -p` in
	    sparc) echo sparc-icl-nx7 && exit 0 ;;
	esac ;;
    sun4H:SunOS:5.*:*)
	echo sparc-hal-solaris2`echo ${UNAME_RELEASE}|sed -e 's/[^.]*//'`
	exit 0 ;;
    sun4*:SunOS:5.*:* | tadpole*:SunOS:5.*:*)
	echo sparc-sun-solaris2`echo ${UNAME_RELEASE}|sed -e 's/[^.]*//'`
	exit 0 ;;
    i86pc:SunOS:5.*:*)
	echo i386-pc-solaris2`echo ${UNAME_RELEASE}|sed -e 's/[^.]*//'`
	exit 0 ;;
    sun4*:SunOS:6*:*)
	# According to config.sub, this is the proper way to canonicalize
	# SunOS6.  Hard to guess exactly what SunOS6 will be like, but
	# it's likely to be more like Solaris than SunOS4.
	echo sparc-sun-solaris3`echo ${UNAME_RELEASE}|sed -e 's/[^.]*//'`
	exit 0 ;;
    sun4*:SunOS:*:*)
	case "`/usr/bin/arch -k`" in
	    Series*|S4*)
		UNAME_RELEASE=`uname -v`
		;;
	esac
	# Japanese Language versions have a version number like `4.1.3-JL'.
	echo sparc-sun-sunos`echo ${UNAME_RELEASE}|sed -e 's/-/_/'`
	exit 0 ;;
    sun3*:SunOS:*:*)
	echo m68k-sun-sunos${UNAME_RELEASE}
	exit 0 ;;
    sun*:*:4.2BSD:*)
	UNAME_RELEASE=`(sed 1q /etc/motd | awk '{print substr($5,1,3)}') 2>/dev/null`
	test "x${UNAME_RELEASE}" = "x" && UNAME_RELEASE=3
	case "`/bin/arch`" in
	    sun3)
		echo m68k-sun-sunos${UNAME_RELEASE}
		;;
	    sun4)
		echo sparc-sun-sunos${UNAME_RELEASE}
		;;
	esac
	exit 0 ;;
    aushp:SunOS:*:*)
	echo sparc-auspex-sunos${UNAME_RELEASE}
	exit 0 ;;
    # The situation for MiNT is a little confusing.  The machine name
    # can be virtually everything (everything which is not
    # "atarist" or "atariste" at least should have a processor
    # > m68000).  The system name ranges from "MiNT" over "FreeMiNT"
    # to the lowercase version "mint" (or "freemint").  Finally
    # the system name "TOS" denotes a system which is actually not
    # MiNT.  But MiNT is downward compatible to TOS, so this should
    # be no problem.
    atarist[e]:*MiNT:*:* | atarist[e]:*mint:*:* | atarist[e]:*TOS:*:*)
        echo m68k-atari-mint${UNAME_RELEASE}
	exit 0 ;;
    atari*:*MiNT:*:* | atari*:*mint:*:* | atarist[e]:*TOS:*:*)
	echo m68k-atari-mint${UNAME_RELEASE}
        exit 0 ;;
    *falcon*:*MiNT:*:* | *falcon*:*mint:*:* | *falcon*:*TOS:*:*)
        echo m68k-atari-mint${UNAME_RELEASE}
	exit 0 ;;
    milan*:*MiNT:*:* | milan*:*mint:*:* | *milan*:*TOS:*:*)
        echo m68k-milan-mint${UNAME_RELEASE}
        exit 0 ;;
    hades*:*MiNT:*:* | hades*:*mint:*:* | *hades*:*TOS:*:*)
        echo m68k-hades-mint${UNAME_RELEASE}
        exit 0 ;;
    *:*MiNT:*:* | *:*mint:*:* | *:*TOS:*:*)
        echo m68k-unknown-mint${UNAME_RELEASE}
        exit 0 ;;
    m68k:machten:*:*)
	echo m68k-apple-machten${UNAME_RELEASE}
	exit 0 ;;
    powerpc:machten:*:*)
	echo powerpc-apple-machten${UNAME_RELEASE}
	exit 0 ;;
    RISC*:Mach:*:*)
	echo mips-dec-mach_bsd4.3
	exit 0 ;;
    RISC*:ULTRIX:*:*)
	echo mips-dec-ultrix${UNAME_RELEASE}
	exit 0 ;;
    VAX*:ULTRIX*:*:*)
	echo vax-dec-ultrix${UNAME_RELEASE}
	exit 0 ;;
    2020:CLIX:*:* | 2430:CLIX:*:*)
	echo clipper-intergraph-clix${UNAME_RELEASE}
	exit 0 ;;
    mips:*:*:UMIPS | mips:*:*:RISCos)
	eval $set_cc_for_build
	sed 's/^	//' << EOF >$dummy.c
#ifdef __cplusplus
#include <stdio.h>  /* for printf() prototype */
	int main (int argc, char *argv[]) {
#else
	int main (argc, argv) int argc; char *argv[]; {
#endif
	#if defined (host_mips) && defined (MIPSEB)
	#if defined (SYSTYPE_SYSV)
	  printf ("mips-mips-riscos%ssysv\n", argv[1]); exit (0);
	#endif
	#if defined (SYSTYPE_SVR4)
	  printf ("mips-mips-riscos%ssvr4\n", argv[1]); exit (0);
	#endif
	#if defined (SYSTYPE_BSD43) || defined(SYSTYPE_BSD)
	  printf ("mips-mips-riscos%sbsd\n", argv[1]); exit (0);
	#endif
	#endif
	  exit (-1);
	}
EOF
	$CC_FOR_BUILD -o $dummy $dummy.c \
	  && $dummy `echo "${UNAME_RELEASE}" | sed -n 's/\([0-9]*\).*/\1/p'` \
	  && exit 0
	echo mips-mips-riscos${UNAME_RELEASE}
	exit 0 ;;
    Motorola:PowerMAX_OS:*:*)
	echo powerpc-motorola-powermax
	exit 0 ;;
    Motorola:*:4.3:PL8-*)
	echo powerpc-harris-powermax
	exit 0 ;;
    Night_Hawk:*:*:PowerMAX_OS | Synergy:PowerMAX_OS:*:*)
	echo powerpc-harris-powermax
	exit 0 ;;
    Night_Hawk:Power_UNIX:*:*)
	echo powerpc-harris-powerunix
	exit 0 ;;
    m88k:CX/UX:7*:*)
	echo m88k-harris-cxux7
	exit 0 ;;
    m88k:*:4*:R4*)
	echo m88k-motorola-sysv4
	exit 0 ;;
    m88k:*:3*:R3*)
	echo m88k-motorola-sysv3
	exit 0 ;;
    AViiON:dgux:*:*)
        # DG/UX returns AViiON for all architectures
        UNAME_PROCESSOR=`/usr/bin/uname -p`
	if [ $UNAME_PROCESSOR = mc88100 ] || [ $UNAME_PROCESSOR = mc88110 ]
	then
	    if [ ${TARGET_BINARY_INTERFACE}x = m88kdguxelfx ] || \
	       [ ${TARGET_BINARY_INTERFACE}x = x ]
	    then
		echo m88k-dg-dgux${UNAME_RELEASE}
	    else
		echo m88k-dg-dguxbcs${UNAME_RELEASE}
	    fi
	else
	    echo i586-dg-dgux${UNAME_RELEASE}
	fi
 	exit 0 ;;
    M88*:DolphinOS:*:*)	# DolphinOS (SVR3)
	echo m88k-dolphin-sysv3
	exit 0 ;;
    M88*:*:R3*:*)
	# Delta 88k system running SVR3
	echo m88k-motorola-sysv3
	exit 0 ;;
    XD88*:*:*:*) # Tektronix XD88 system running UTekV (SVR3)
	echo m88k-tektronix-sysv3
	exit 0 ;;
    Tek43[0-9][0-9]:UTek:*:*) # Tektronix 4300 system running UTek (BSD)
	echo m68k-tektronix-bsd
	exit 0 ;;
    *:IRIX*:*:*)
	echo mips-sgi-irix`echo ${UNAME_RELEASE}|sed -e 's/-/_/g'`
	exit 0 ;;
    ????????:AIX?:[12].1:2)   # AIX 2.2.1 or AIX 2.1.1 is RT/PC AIX.
	echo romp-ibm-aix      # uname -m gives an 8 hex-code CPU id
	exit 0 ;;              # Note that: echo "'`uname -s`'" gives 'AIX '
    i*86:AIX:*:*)
	echo i386-ibm-aix
	exit 0 ;;
    ia64:AIX:*:*)
	if [ -x /usr/bin/oslevel ] ; then
		IBM_REV=`/usr/bin/oslevel`
	else
		IBM_REV=${UNAME_VERSION}.${UNAME_RELEASE}
	fi
	echo ${UNAME_MACHINE}-ibm-aix${IBM_REV}
	exit 0 ;;
    *:AIX:2:3)
	if grep bos325 /usr/include/stdio.h >/dev/null 2>&1; then
		eval $set_cc_for_build
		sed 's/^		//' << EOF >$dummy.c
		#include <sys/systemcfg.h>

		main()
			{
			if (!__power_pc())
				exit(1);
			puts("powerpc-ibm-aix3.2.5");
			exit(0);
			}
EOF
		$CC_FOR_BUILD -o $dummy $dummy.c && $dummy && exit 0
		echo rs6000-ibm-aix3.2.5
	elif grep bos324 /usr/include/stdio.h >/dev/null 2>&1; then
		echo rs6000-ibm-aix3.2.4
	else
		echo rs6000-ibm-aix3.2
	fi
	exit 0 ;;
    *:AIX:*:[45])
	IBM_CPU_ID=`/usr/sbin/lsdev -C -c processor -S available | sed 1q | awk '{ print $1 }'`
	if /usr/sbin/lsattr -El ${IBM_CPU_ID} | grep ' POWER' >/dev/null 2>&1; then
		IBM_ARCH=rs6000
	else
		IBM_ARCH=powerpc
	fi
	if [ -x /usr/bin/oslevel ] ; then
		IBM_REV=`/usr/bin/oslevel`
	else
		IBM_REV=${UNAME_VERSION}.${UNAME_RELEASE}
	fi
	echo ${IBM_ARCH}-ibm-aix${IBM_REV}
	exit 0 ;;
    *:AIX:*:*)
	echo rs6000-ibm-aix
	exit 0 ;;
    ibmrt:4.4BSD:*|romp-ibm:BSD:*)
	echo romp-ibm-bsd4.4
	exit 0 ;;
    ibmrt:*BSD:*|romp-ibm:BSD:*)            # covers RT/PC BSD and
	echo romp-ibm-bsd${UNAME_RELEASE}   # 4.3 with uname added to
	exit 0 ;;                           # report: romp-ibm BSD 4.3
    *:BOSX:*:*)
	echo rs6000-bull-bosx
	exit 0 ;;
    DPX/2?00:B.O.S.:*:*)
	echo m68k-bull-sysv3
	exit 0 ;;
    9000/[34]??:4.3bsd:1.*:*)
	echo m68k-hp-bsd
	exit 0 ;;
    hp300:4.4BSD:*:* | 9000/[34]??:4.3bsd:2.*:*)
	echo m68k-hp-bsd4.4
	exit 0 ;;
    9000/[34678]??:HP-UX:*:*)
	HPUX_REV=`echo ${UNAME_RELEASE}|sed -e 's/[^.]*.[0B]*//'`
	case "${UNAME_MACHINE}" in
	    9000/31? )            HP_ARCH=m68000 ;;
	    9000/[34]?? )         HP_ARCH=m68k ;;
	    9000/[678][0-9][0-9])
		if [ -x /usr/bin/getconf ]; then
		    sc_cpu_version=`/usr/bin/getconf SC_CPU_VERSION 2>/dev/null`
                    sc_kernel_bits=`/usr/bin/getconf SC_KERNEL_BITS 2>/dev/null`
                    case "${sc_cpu_version}" in
                      523) HP_ARCH="hppa1.0" ;; # CPU_PA_RISC1_0
                      528) HP_ARCH="hppa1.1" ;; # CPU_PA_RISC1_1
                      532)                      # CPU_PA_RISC2_0
                        case "${sc_kernel_bits}" in
                          32) HP_ARCH="hppa2.0n" ;;
                          64) HP_ARCH="hppa2.0w" ;;
			  '') HP_ARCH="hppa2.0" ;;   # HP-UX 10.20
                        esac ;;
                    esac
		fi
		if [ "${HP_ARCH}" = "" ]; then
		    eval $set_cc_for_build
		    sed 's/^              //' << EOF >$dummy.c

              #define _HPUX_SOURCE
              #include <stdlib.h>
              #include <unistd.h>

              int main ()
              {
              #if defined(_SC_KERNEL_BITS)
                  long bits = sysconf(_SC_KERNEL_BITS);
              #endif
                  long cpu  = sysconf (_SC_CPU_VERSION);

                  switch (cpu)
              	{
              	case CPU_PA_RISC1_0: puts ("hppa1.0"); break;
              	case CPU_PA_RISC1_1: puts ("hppa1.1"); break;
              	case CPU_PA_RISC2_0:
              #if defined(_SC_KERNEL_BITS)
              	    switch (bits)
              		{
              		case 64: puts ("hppa2.0w"); break;
              		case 32: puts ("hppa2.0n"); break;
              		default: puts ("hppa2.0"); break;
              		} break;
              #else  /* !defined(_SC_KERNEL_BITS) */
              	    puts ("hppa2.0"); break;
              #endif
              	default: puts ("hppa1.0"); break;
              	}
                  exit (0);
              }
EOF
		    (CCOPTS= $CC_FOR_BUILD -o $dummy $dummy.c 2>/dev/null) && HP_ARCH=`$dummy`
		    test -z "$HP_ARCH" && HP_ARCH=hppa
		fi ;;
	esac
	if [ ${HP_ARCH} = "hppa2.0w" ]
	then
	    # avoid double evaluation of $set_cc_for_build
	    test -n "$CC_FOR_BUILD" || eval $set_cc_for_build
	    if echo __LP64__ | (CCOPTS= $CC_FOR_BUILD -E -) | grep __LP64__ >/dev/null
	    then
		HP_ARCH="hppa2.0w"
	    else
		HP_ARCH="hppa64"
	    fi
	fi
	echo ${HP_ARCH}-hp-hpux${HPUX_REV}
	exit 0 ;;
    ia64:HP-UX:*:*)
	HPUX_REV=`echo ${UNAME_RELEASE}|sed -e 's/[^.]*.[0B]*//'`
	echo ia64-hp-hpux${HPUX_REV}
	exit 0 ;;
    3050*:HI-UX:*:*)
	eval $set_cc_for_build
	sed 's/^	//' << EOF >$dummy.c
	#include <unistd.h>
	int
	main ()
	{
	  long cpu = sysconf (_SC_CPU_VERSION);
	  /* The order matters, because CPU_IS_HP_MC68K erroneously returns
	     true for CPU_PA_RISC1_0.  CPU_IS_PA_RISC returns correct
	     results, however.  */
	  if (CPU_IS_PA_RISC (cpu))
	    {
	      switch (cpu)
		{
		  case CPU_PA_RISC1_0: puts ("hppa1.0-hitachi-hiuxwe2"); break;
		  case CPU_PA_RISC1_1: puts ("hppa1.1-hitachi-hiuxwe2"); break;
		  case CPU_PA_RISC2_0: puts ("hppa2.0-hitachi-hiuxwe2"); break;
		  default: puts ("hppa-hitachi-hiuxwe2"); break;
		}
	    }
	  else if (CPU_IS_HP_MC68K (cpu))
	    puts ("m68k-hitachi-hiuxwe2");
	  else puts ("unknown-hitachi-hiuxwe2");
	  exit (0);
	}
EOF
	$CC_FOR_BUILD -o $dummy $dummy.c && $dummy && exit 0
	echo unknown-hitachi-hiuxwe2
	exit 0 ;;
    9000/7??:4.3bsd:*:* | 9000/8?[79]:4.3bsd:*:* )
	echo hppa1.1-hp-bsd
	exit 0 ;;
    9000/8??:4.3bsd:*:*)
	echo hppa1.0-hp-bsd
	exit 0 ;;
    *9??*:MPE/iX:*:* | *3000*:MPE/iX:*:*)
	echo hppa1.0-hp-mpeix
	exit 0 ;;
    hp7??:OSF1:*:* | hp8?[79]:OSF1:*:* )
	echo hppa1.1-hp-osf
	exit 0 ;;
    hp8??:OSF1:*:*)
	echo hppa1.0-hp-osf
	exit 0 ;;
    i*86:OSF1:*:*)
	if [ -x /usr/sbin/sysversion ] ; then
	    echo ${UNAME_MACHINE}-unknown-osf1mk
	else
	    echo ${UNAME_MACHINE}-unknown-osf1
	fi
	exit 0 ;;
    parisc*:Lites*:*:*)
	echo hppa1.1-hp-lites
	exit 0 ;;
    C1*:ConvexOS:*:* | convex:ConvexOS:C1*:*)
	echo c1-convex-bsd
        exit 0 ;;
    C2*:ConvexOS:*:* | convex:ConvexOS:C2*:*)
	if getsysinfo -f scalar_acc
	then echo c32-convex-bsd
	else echo c2-convex-bsd
	fi
        exit 0 ;;
    C34*:ConvexOS:*:* | convex:ConvexOS:C34*:*)
	echo c34-convex-bsd
        exit 0 ;;
    C38*:ConvexOS:*:* | convex:ConvexOS:C38*:*)
	echo c38-convex-bsd
        exit 0 ;;
    C4*:ConvexOS:*:* | convex:ConvexOS:C4*:*)
	echo c4-convex-bsd
        exit 0 ;;
    CRAY*Y-MP:*:*:*)
	echo ymp-cray-unicos${UNAME_RELEASE} | sed -e 's/\.[^.]*$/.X/'
	exit 0 ;;
    CRAY*[A-Z]90:*:*:*)
	echo ${UNAME_MACHINE}-cray-unicos${UNAME_RELEASE} \
	| sed -e 's/CRAY.*\([A-Z]90\)/\1/' \
	      -e y/ABCDEFGHIJKLMNOPQRSTUVWXYZ/abcdefghijklmnopqrstuvwxyz/ \
	      -e 's/\.[^.]*$/.X/'
	exit 0 ;;
    CRAY*TS:*:*:*)
	echo t90-cray-unicos${UNAME_RELEASE} | sed -e 's/\.[^.]*$/.X/'
	exit 0 ;;
    CRAY*T3E:*:*:*)
	echo alphaev5-cray-unicosmk${UNAME_RELEASE} | sed -e 's/\.[^.]*$/.X/'
	exit 0 ;;
    CRAY*SV1:*:*:*)
	echo sv1-cray-unicos${UNAME_RELEASE} | sed -e 's/\.[^.]*$/.X/'
	exit 0 ;;
    *:UNICOS/mp:*:*)
	echo craynv-cray-unicosmp${UNAME_RELEASE} | sed -e 's/\.[^.]*$/.X/'
	exit 0 ;;
    F30[01]:UNIX_System_V:*:* | F700:UNIX_System_V:*:*)
	FUJITSU_PROC=`uname -m | tr 'ABCDEFGHIJKLMNOPQRSTUVWXYZ' 'abcdefghijklmnopqrstuvwxyz'`
        FUJITSU_SYS=`uname -p | tr 'ABCDEFGHIJKLMNOPQRSTUVWXYZ' 'abcdefghijklmnopqrstuvwxyz' | sed -e 's/\///'`
        FUJITSU_REL=`echo ${UNAME_RELEASE} | sed -e 's/ /_/'`
        echo "${FUJITSU_PROC}-fujitsu-${FUJITSU_SYS}${FUJITSU_REL}"
        exit 0 ;;
    5000:UNIX_System_V:4.*:*)
        FUJITSU_SYS=`uname -p | tr 'ABCDEFGHIJKLMNOPQRSTUVWXYZ' 'abcdefghijklmnopqrstuvwxyz' | sed -e 's/\///'`
        FUJITSU_REL=`echo ${UNAME_RELEASE} | tr 'ABCDEFGHIJKLMNOPQRSTUVWXYZ' 'abcdefghijklmnopqrstuvwxyz' | sed -e 's/ /_/'`
        echo "sparc-fujitsu-${FUJITSU_SYS}${FUJITSU_REL}"
	exit 0 ;;
    i*86:BSD/386:*:* | i*86:BSD/OS:*:* | *:Ascend\ Embedded/OS:*:*)
	echo ${UNAME_MACHINE}-pc-bsdi${UNAME_RELEASE}
	exit 0 ;;
    sparc*:BSD/OS:*:*)
	echo sparc-unknown-bsdi${UNAME_RELEASE}
	exit 0 ;;
    *:BSD/OS:*:*)
	echo ${UNAME_MACHINE}-unknown-bsdi${UNAME_RELEASE}
	exit 0 ;;
    *:FreeBSD:*:*)
	echo ${UNAME_MACHINE}-unknown-freebsd`echo ${UNAME_RELEASE}|sed -e 's/[-(].*//'`
	exit 0 ;;
    i*:CYGWIN*:*)
	echo ${UNAME_MACHINE}-pc-cygwin
	exit 0 ;;
    i*:MINGW*:*)
	echo ${UNAME_MACHINE}-pc-mingw32
	exit 0 ;;
    i*:PW*:*)
	echo ${UNAME_MACHINE}-pc-pw32
	exit 0 ;;
    x86:Interix*:[34]*)
	echo i586-pc-interix${UNAME_RELEASE}|sed -e 's/\..*//'
	exit 0 ;;
    [345]86:Windows_95:* | [345]86:Windows_98:* | [345]86:Windows_NT:*)
	echo i${UNAME_MACHINE}-pc-mks
	exit 0 ;;
    i*:Windows_NT*:* | Pentium*:Windows_NT*:*)
	# How do we know it's Interix rather than the generic POSIX subsystem?
	# It also conflicts with pre-2.0 versions of AT&T UWIN. Should we
	# UNAME_MACHINE based on the output of uname instead of i386?
	echo i586-pc-interix
	exit 0 ;;
    i*:UWIN*:*)
	echo ${UNAME_MACHINE}-pc-uwin
	exit 0 ;;
    p*:CYGWIN*:*)
	echo powerpcle-unknown-cygwin
	exit 0 ;;
    prep*:SunOS:5.*:*)
	echo powerpcle-unknown-solaris2`echo ${UNAME_RELEASE}|sed -e 's/[^.]*//'`
	exit 0 ;;
    *:GNU:*:*)
	# the GNU system
	echo `echo ${UNAME_MACHINE}|sed -e 's,[-/].*$,,'`-unknown-gnu`echo ${UNAME_RELEASE}|sed -e 's,/.*$,,'`
	exit 0 ;;
    *:GNU/*:*:*)
	# other systems with GNU libc and userland
	echo ${UNAME_MACHINE}-unknown-`echo ${UNAME_SYSTEM} | sed 's,^[^/]*/,,' | tr '[A-Z]' '[a-z]'``echo ${UNAME_RELEASE}|sed -e 's/[-(].*//'`-gnu
	exit 0 ;;
    i*86:Minix:*:*)
	echo ${UNAME_MACHINE}-pc-minix
	exit 0 ;;
    arm*:Linux:*:*)
	echo ${UNAME_MACHINE}-unknown-linux-gnu
	exit 0 ;;
    cris:Linux:*:*)
	echo cris-axis-linux-gnu
	exit 0 ;;
    crisv32:Linux:*:*)
	echo crisv32-axis-linux-gnu
	exit 0 ;;
    frv:Linux:*:*)
    	echo frv-unknown-linux-gnu
	exit 0 ;;
    ia64:Linux:*:*)
	echo ${UNAME_MACHINE}-unknown-linux-gnu
	exit 0 ;;
    m32r*:Linux:*:*)
	echo ${UNAME_MACHINE}-unknown-linux-gnu
	exit 0 ;;
    m68*:Linux:*:*)
	echo ${UNAME_MACHINE}-unknown-linux-gnu
	exit 0 ;;
    mips:Linux:*:*)
	eval $set_cc_for_build
	sed 's/^	//' << EOF >$dummy.c
	#undef CPU
	#undef mips
	#undef mipsel
	#if defined(__MIPSEL__) || defined(__MIPSEL) || defined(_MIPSEL) || defined(MIPSEL)
	CPU=mipsel
	#else
	#if defined(__MIPSEB__) || defined(__MIPSEB) || defined(_MIPSEB) || defined(MIPSEB)
	CPU=mips
	#else
	CPU=
	#endif
	#endif
EOF
	eval `$CC_FOR_BUILD -E $dummy.c 2>/dev/null | grep ^CPU=`
	test x"${CPU}" != x && echo "${CPU}-unknown-linux-gnu" && exit 0
	;;
    mips64:Linux:*:*)
	eval $set_cc_for_build
	sed 's/^	//' << EOF >$dummy.c
	#undef CPU
	#undef mips64
	#undef mips64el
	#if defined(__MIPSEL__) || defined(__MIPSEL) || defined(_MIPSEL) || defined(MIPSEL)
	CPU=mips64el
	#else
	#if defined(__MIPSEB__) || defined(__MIPSEB) || defined(_MIPSEB) || defined(MIPSEB)
	CPU=mips64
	#else
	CPU=
	#endif
	#endif
EOF
	eval `$CC_FOR_BUILD -E $dummy.c 2>/dev/null | grep ^CPU=`
	test x"${CPU}" != x && echo "${CPU}-unknown-linux-gnu" && exit 0
	;;
    ppc:Linux:*:*)
	echo powerpc-unknown-linux-gnu
	exit 0 ;;
    ppc64:Linux:*:*)
	echo powerpc64-unknown-linux-gnu
	exit 0 ;;
    alpha:Linux:*:*)
	case `sed -n '/^cpu model/s/^.*: \(.*\)/\1/p' < /proc/cpuinfo` in
	  EV5)   UNAME_MACHINE=alphaev5 ;;
	  EV56)  UNAME_MACHINE=alphaev56 ;;
	  PCA56) UNAME_MACHINE=alphapca56 ;;
	  PCA57) UNAME_MACHINE=alphapca56 ;;
	  EV6)   UNAME_MACHINE=alphaev6 ;;
	  EV67)  UNAME_MACHINE=alphaev67 ;;
	  EV68*) UNAME_MACHINE=alphaev68 ;;
        esac
	objdump --private-headers /bin/sh | grep ld.so.1 >/dev/null
	if test "$?" = 0 ; then LIBC="libc1" ; else LIBC="" ; fi
	echo ${UNAME_MACHINE}-unknown-linux-gnu${LIBC}
	exit 0 ;;
    parisc:Linux:*:* | hppa:Linux:*:*)
	# Look for CPU level
	case `grep '^cpu[^a-z]*:' /proc/cpuinfo 2>/dev/null | cut -d' ' -f2` in
	  PA7*) echo hppa1.1-unknown-linux-gnu ;;
	  PA8*) echo hppa2.0-unknown-linux-gnu ;;
	  *)    echo hppa-unknown-linux-gnu ;;
	esac
	exit 0 ;;
    parisc64:Linux:*:* | hppa64:Linux:*:*)
	echo hppa64-unknown-linux-gnu
	exit 0 ;;
    s390:Linux:*:* | s390x:Linux:*:*)
	echo ${UNAME_MACHINE}-ibm-linux
	exit 0 ;;
    sh64*:Linux:*:*)
    	echo ${UNAME_MACHINE}-unknown-linux-gnu
	exit 0 ;;
    sh*:Linux:*:*)
	echo ${UNAME_MACHINE}-unknown-linux-gnu
	exit 0 ;;
    sparc:Linux:*:* | sparc64:Linux:*:*)
	echo ${UNAME_MACHINE}-unknown-linux-gnu
	exit 0 ;;
    x86_64:Linux:*:*)
	echo x86_64-unknown-linux-gnu
	exit 0 ;;
    i*86:Linux:*:*)
	# The BFD linker knows what the default object file format is, so
	# first see if it will tell us. cd to the root directory to prevent
	# problems with other programs or directories called `ld' in the path.
	# Set LC_ALL=C to ensure ld outputs messages in English.
	ld_supported_targets=`cd /; LC_ALL=C ld --help 2>&1 \
			 | sed -ne '/supported targets:/!d
				    s/[ 	][ 	]*/ /g
				    s/.*supported targets: *//
				    s/ .*//
				    p'`
        case "$ld_supported_targets" in
	  elf32-i386)
		TENTATIVE="${UNAME_MACHINE}-pc-linux-gnu"
		;;
	  a.out-i386-linux)
		echo "${UNAME_MACHINE}-pc-linux-gnuaout"
		exit 0 ;;
	  coff-i386)
		echo "${UNAME_MACHINE}-pc-linux-gnucoff"
		exit 0 ;;
	  "")
		# Either a pre-BFD a.out linker (linux-gnuoldld) or
		# one that does not give us useful --help.
		echo "${UNAME_MACHINE}-pc-linux-gnuoldld"
		exit 0 ;;
	esac
	# Determine whether the default compiler is a.out or elf
	eval $set_cc_for_build
	sed 's/^	//' << EOF >$dummy.c
	#include <features.h>
	#ifdef __ELF__
	# ifdef __GLIBC__
	#  if __GLIBC__ >= 2
	LIBC=gnu
	#  else
	LIBC=gnulibc1
	#  endif
	# else
	LIBC=gnulibc1
	# endif
	#else
	#ifdef __INTEL_COMPILER
	LIBC=gnu
	#else
	LIBC=gnuaout
	#endif
	#endif
	#ifdef __dietlibc__
	LIBC=dietlibc
	#endif
EOF
	eval `$CC_FOR_BUILD -E $dummy.c 2>/dev/null | grep ^LIBC=`
	test x"${LIBC}" != x && echo "${UNAME_MACHINE}-pc-linux-${LIBC}" && exit 0
	test x"${TENTATIVE}" != x && echo "${TENTATIVE}" && exit 0
	;;
    i*86:DYNIX/ptx:4*:*)
	# ptx 4.0 does uname -s correctly, with DYNIX/ptx in there.
	# earlier versions are messed up and put the nodename in both
	# sysname and nodename.
	echo i386-sequent-sysv4
	exit 0 ;;
    i*86:UNIX_SV:4.2MP:2.*)
        # Unixware is an offshoot of SVR4, but it has its own version
        # number series starting with 2...
        # I am not positive that other SVR4 systems won't match this,
	# I just have to hope.  -- rms.
        # Use sysv4.2uw... so that sysv4* matches it.
	echo ${UNAME_MACHINE}-pc-sysv4.2uw${UNAME_VERSION}
	exit 0 ;;
    i*86:OS/2:*:*)
	# If we were able to find `uname', then EMX Unix compatibility
	# is probably installed.
	echo ${UNAME_MACHINE}-pc-os2-emx
	exit 0 ;;
    i*86:XTS-300:*:STOP)
	echo ${UNAME_MACHINE}-unknown-stop
	exit 0 ;;
    i*86:atheos:*:*)
	echo ${UNAME_MACHINE}-unknown-atheos
	exit 0 ;;
	i*86:syllable:*:*)
	echo ${UNAME_MACHINE}-pc-syllable
	exit 0 ;;
    i*86:LynxOS:2.*:* | i*86:LynxOS:3.[01]*:* | i*86:LynxOS:4.0*:*)
	echo i386-unknown-lynxos${UNAME_RELEASE}
	exit 0 ;;
    i*86:*DOS:*:*)
	echo ${UNAME_MACHINE}-pc-msdosdjgpp
	exit 0 ;;
    i*86:*:4.*:* | i*86:SYSTEM_V:4.*:*)
	UNAME_REL=`echo ${UNAME_RELEASE} | sed 's/\/MP$//'`
	if grep Novell /usr/include/link.h >/dev/null 2>/dev/null; then
		echo ${UNAME_MACHINE}-univel-sysv${UNAME_REL}
	else
		echo ${UNAME_MACHINE}-pc-sysv${UNAME_REL}
	fi
	exit 0 ;;
    i*86:*:5:[78]*)
	case `/bin/uname -X | grep "^Machine"` in
	    *486*)	     UNAME_MACHINE=i486 ;;
	    *Pentium)	     UNAME_MACHINE=i586 ;;
	    *Pent*|*Celeron) UNAME_MACHINE=i686 ;;
	esac
	echo ${UNAME_MACHINE}-unknown-sysv${UNAME_RELEASE}${UNAME_SYSTEM}${UNAME_VERSION}
	exit 0 ;;
    i*86:*:3.2:*)
	if test -f /usr/options/cb.name; then
		UNAME_REL=`sed -n 's/.*Version //p' </usr/options/cb.name`
		echo ${UNAME_MACHINE}-pc-isc$UNAME_REL
	elif /bin/uname -X 2>/dev/null >/dev/null ; then
		UNAME_REL=`(/bin/uname -X|grep Release|sed -e 's/.*= //')`
		(/bin/uname -X|grep i80486 >/dev/null) && UNAME_MACHINE=i486
		(/bin/uname -X|grep '^Machine.*Pentium' >/dev/null) \
			&& UNAME_MACHINE=i586
		(/bin/uname -X|grep '^Machine.*Pent *II' >/dev/null) \
			&& UNAME_MACHINE=i686
		(/bin/uname -X|grep '^Machine.*Pentium Pro' >/dev/null) \
			&& UNAME_MACHINE=i686
		echo ${UNAME_MACHINE}-pc-sco$UNAME_REL
	else
		echo ${UNAME_MACHINE}-pc-sysv32
	fi
	exit 0 ;;
    pc:*:*:*)
	# Left here for compatibility:
        # uname -m prints for DJGPP always 'pc', but it prints nothing about
        # the processor, so we play safe by assuming i386.
	echo i386-pc-msdosdjgpp
        exit 0 ;;
    Intel:Mach:3*:*)
	echo i386-pc-mach3
	exit 0 ;;
    paragon:*:*:*)
	echo i860-intel-osf1
	exit 0 ;;
    i860:*:4.*:*) # i860-SVR4
	if grep Stardent /usr/include/sys/uadmin.h >/dev/null 2>&1 ; then
	  echo i860-stardent-sysv${UNAME_RELEASE} # Stardent Vistra i860-SVR4
	else # Add other i860-SVR4 vendors below as they are discovered.
	  echo i860-unknown-sysv${UNAME_RELEASE}  # Unknown i860-SVR4
	fi
	exit 0 ;;
    mini*:CTIX:SYS*5:*)
	# "miniframe"
	echo m68010-convergent-sysv
	exit 0 ;;
    mc68k:UNIX:SYSTEM5:3.51m)
	echo m68k-convergent-sysv
	exit 0 ;;
    M680?0:D-NIX:5.3:*)
	echo m68k-diab-dnix
	exit 0 ;;
    M68*:*:R3V[5678]*:*)
	test -r /sysV68 && echo 'm68k-motorola-sysv' && exit 0 ;;
    3[345]??:*:4.0:3.0 | 3[34]??A:*:4.0:3.0 | 3[34]??,*:*:4.0:3.0 | 3[34]??/*:*:4.0:3.0 | 4400:*:4.0:3.0 | 4850:*:4.0:3.0 | SKA40:*:4.0:3.0 | SDS2:*:4.0:3.0 | SHG2:*:4.0:3.0 | S7501*:*:4.0:3.0)
	OS_REL=''
	test -r /etc/.relid \
	&& OS_REL=.`sed -n 's/[^ ]* [^ ]* \([0-9][0-9]\).*/\1/p' < /etc/.relid`
	/bin/uname -p 2>/dev/null | grep 86 >/dev/null \
	  && echo i486-ncr-sysv4.3${OS_REL} && exit 0
	/bin/uname -p 2>/dev/null | /bin/grep entium >/dev/null \
	  && echo i586-ncr-sysv4.3${OS_REL} && exit 0 ;;
    3[34]??:*:4.0:* | 3[34]??,*:*:4.0:*)
        /bin/uname -p 2>/dev/null | grep 86 >/dev/null \
          && echo i486-ncr-sysv4 && exit 0 ;;
    m68*:LynxOS:2.*:* | m68*:LynxOS:3.0*:*)
	echo m68k-unknown-lynxos${UNAME_RELEASE}
	exit 0 ;;
    mc68030:UNIX_System_V:4.*:*)
	echo m68k-atari-sysv4
	exit 0 ;;
    TSUNAMI:LynxOS:2.*:*)
	echo sparc-unknown-lynxos${UNAME_RELEASE}
	exit 0 ;;
    rs6000:LynxOS:2.*:*)
	echo rs6000-unknown-lynxos${UNAME_RELEASE}
	exit 0 ;;
    PowerPC:LynxOS:2.*:* | PowerPC:LynxOS:3.[01]*:* | PowerPC:LynxOS:4.0*:*)
	echo powerpc-unknown-lynxos${UNAME_RELEASE}
	exit 0 ;;
    SM[BE]S:UNIX_SV:*:*)
	echo mips-dde-sysv${UNAME_RELEASE}
	exit 0 ;;
    RM*:ReliantUNIX-*:*:*)
	echo mips-sni-sysv4
	exit 0 ;;
    RM*:SINIX-*:*:*)
	echo mips-sni-sysv4
	exit 0 ;;
    *:SINIX-*:*:*)
	if uname -p 2>/dev/null >/dev/null ; then
		UNAME_MACHINE=`(uname -p) 2>/dev/null`
		echo ${UNAME_MACHINE}-sni-sysv4
	else
		echo ns32k-sni-sysv
	fi
	exit 0 ;;
    PENTIUM:*:4.0*:*) # Unisys `ClearPath HMP IX 4000' SVR4/MP effort
                      # says <Richard.M.Bartel@ccMail.Census.GOV>
        echo i586-unisys-sysv4
        exit 0 ;;
    *:UNIX_System_V:4*:FTX*)
	# From Gerald Hewes <hewes@openmarket.com>.
	# How about differentiating between stratus architectures? -djm
	echo hppa1.1-stratus-sysv4
	exit 0 ;;
    *:*:*:FTX*)
	# From seanf@swdc.stratus.com.
	echo i860-stratus-sysv4
	exit 0 ;;
    *:VOS:*:*)
	# From Paul.Green@stratus.com.
	echo hppa1.1-stratus-vos
	exit 0 ;;
    mc68*:A/UX:*:*)
	echo m68k-apple-aux${UNAME_RELEASE}
	exit 0 ;;
    news*:NEWS-OS:6*:*)
	echo mips-sony-newsos6
	exit 0 ;;
    R[34]000:*System_V*:*:* | R4000:UNIX_SYSV:*:* | R*000:UNIX_SV:*:*)
	if [ -d /usr/nec ]; then
	        echo mips-nec-sysv${UNAME_RELEASE}
	else
	        echo mips-unknown-sysv${UNAME_RELEASE}
	fi
        exit 0 ;;
    BeBox:BeOS:*:*)	# BeOS running on hardware made by Be, PPC only.
	echo powerpc-be-beos
	exit 0 ;;
    BeMac:BeOS:*:*)	# BeOS running on Mac or Mac clone, PPC only.
	echo powerpc-apple-beos
	exit 0 ;;
    BePC:BeOS:*:*)	# BeOS running on Intel PC compatible.
	echo i586-pc-beos
	exit 0 ;;
    SX-4:SUPER-UX:*:*)
	echo sx4-nec-superux${UNAME_RELEASE}
	exit 0 ;;
    SX-5:SUPER-UX:*:*)
	echo sx5-nec-superux${UNAME_RELEASE}
	exit 0 ;;
    SX-6:SUPER-UX:*:*)
	echo sx6-nec-superux${UNAME_RELEASE}
	exit 0 ;;
    Power*:Rhapsody:*:*)
	echo powerpc-apple-rhapsody${UNAME_RELEASE}
	exit 0 ;;
    *:Rhapsody:*:*)
	echo ${UNAME_MACHINE}-apple-rhapsody${UNAME_RELEASE}
	exit 0 ;;
    *:Darwin:*:*)
	UNAME_PROCESSOR=`uname -p` || UNAME_PROCESSOR=unknown
	case $UNAME_PROCESSOR in
	    *86) UNAME_PROCESSOR=i686 ;;
	    unknown) UNAME_PROCESSOR=powerpc ;;
	esac
	echo ${UNAME_PROCESSOR}-apple-darwin${UNAME_RELEASE}
	exit 0 ;;
    *:procnto*:*:* | *:QNX:[0123456789]*:*)
	UNAME_PROCESSOR=`uname -p`
	if test "$UNAME_PROCESSOR" = "x86"; then
		UNAME_PROCESSOR=i386
		UNAME_MACHINE=pc
	fi
	echo ${UNAME_PROCESSOR}-${UNAME_MACHINE}-nto-qnx${UNAME_RELEASE}
	exit 0 ;;
    *:QNX:*:4*)
	echo i386-pc-qnx
	exit 0 ;;
    NSR-?:NONSTOP_KERNEL:*:*)
	echo nsr-tandem-nsk${UNAME_RELEASE}
	exit 0 ;;
    *:NonStop-UX:*:*)
	echo mips-compaq-nonstopux
	exit 0 ;;
    BS2000:POSIX*:*:*)
	echo bs2000-siemens-sysv
	exit 0 ;;
    DS/*:UNIX_System_V:*:*)
	echo ${UNAME_MACHINE}-${UNAME_SYSTEM}-${UNAME_RELEASE}
	exit 0 ;;
    *:Plan9:*:*)
	# "uname -m" is not consistent, so use $cputype instead. 386
	# is converted to i386 for consistency with other x86
	# operating systems.
	if test "$cputype" = "386"; then
	    UNAME_MACHINE=i386
	else
	    UNAME_MACHINE="$cputype"
	fi
	echo ${UNAME_MACHINE}-unknown-plan9
	exit 0 ;;
    *:TOPS-10:*:*)
	echo pdp10-unknown-tops10
	exit 0 ;;
    *:TENEX:*:*)
	echo pdp10-unknown-tenex
	exit 0 ;;
    KS10:TOPS-20:*:* | KL10:TOPS-20:*:* | TYPE4:TOPS-20:*:*)
	echo pdp10-dec-tops20
	exit 0 ;;
    XKL-1:TOPS-20:*:* | TYPE5:TOPS-20:*:*)
	echo pdp10-xkl-tops20
	exit 0 ;;
    *:TOPS-20:*:*)
	echo pdp10-unknown-tops20
	exit 0 ;;
    *:ITS:*:*)
	echo pdp10-unknown-its
	exit 0 ;;
    SEI:*:*:SEIUX)
        echo mips-sei-seiux${UNAME_RELEASE}
	exit 0 ;;
    *:DragonFly:*:*)
	echo ${UNAME_MACHINE}-unknown-dragonfly`echo ${UNAME_RELEASE}|sed -e 's/[-(].*//'`
	exit 0 ;;
    *:*VMS:*:*)
    	UNAME_MACHINE=`(uname -p) 2>/dev/null`
	case "${UNAME_MACHINE}" in
	    A*) echo alpha-dec-vms && exit 0 ;;
	    I*) echo ia64-dec-vms && exit 0 ;;
	    V*) echo vax-dec-vms && exit 0 ;;
	esac
esac

#echo '(No uname command or uname output not recognized.)' 1>&2
#echo "${UNAME_MACHINE}:${UNAME_SYSTEM}:${UNAME_RELEASE}:${UNAME_VERSION}" 1>&2

eval $set_cc_for_build
cat >$dummy.c <<EOF
#ifdef _SEQUENT_
# include <sys/types.h>
# include <sys/utsname.h>
#endif
main ()
{
#if defined (sony)
#if defined (MIPSEB)
  /* BFD wants "bsd" instead of "newsos".  Perhaps BFD should be changed,
     I don't know....  */
  printf ("mips-sony-bsd\n"); exit (0);
#else
#include <sys/param.h>
  printf ("m68k-sony-newsos%s\n",
#ifdef NEWSOS4
          "4"
#else
	  ""
#endif
         ); exit (0);
#endif
#endif

#if defined (__arm) && defined (__acorn) && defined (__unix)
  printf ("arm-acorn-riscix"); exit (0);
#endif

#if defined (hp300) && !defined (hpux)
  printf ("m68k-hp-bsd\n"); exit (0);
#endif

#if defined (NeXT)
#if !defined (__ARCHITECTURE__)
#define __ARCHITECTURE__ "m68k"
#endif
  int version;
  version=`(hostinfo | sed -n 's/.*NeXT Mach \([0-9]*\).*/\1/p') 2>/dev/null`;
  if (version < 4)
    printf ("%s-next-nextstep%d\n", __ARCHITECTURE__, version);
  else
    printf ("%s-next-openstep%d\n", __ARCHITECTURE__, version);
  exit (0);
#endif

#if defined (MULTIMAX) || defined (n16)
#if defined (UMAXV)
  printf ("ns32k-encore-sysv\n"); exit (0);
#else
#if defined (CMU)
  printf ("ns32k-encore-mach\n"); exit (0);
#else
  printf ("ns32k-encore-bsd\n"); exit (0);
#endif
#endif
#endif

#if defined (__386BSD__)
  printf ("i386-pc-bsd\n"); exit (0);
#endif

#if defined (sequent)
#if defined (i386)
  printf ("i386-sequent-dynix\n"); exit (0);
#endif
#if defined (ns32000)
  printf ("ns32k-sequent-dynix\n"); exit (0);
#endif
#endif

#if defined (_SEQUENT_)
    struct utsname un;

    uname(&un);

    if (strncmp(un.version, "V2", 2) == 0) {
	printf ("i386-sequent-ptx2\n"); exit (0);
    }
    if (strncmp(un.version, "V1", 2) == 0) { /* XXX is V1 correct? */
	printf ("i386-sequent-ptx1\n"); exit (0);
    }
    printf ("i386-sequent-ptx\n"); exit (0);

#endif

#if defined (vax)
# if !defined (ultrix)
#  include <sys/param.h>
#  if defined (BSD)
#   if BSD == 43
      printf ("vax-dec-bsd4.3\n"); exit (0);
#   else
#    if BSD == 199006
      printf ("vax-dec-bsd4.3reno\n"); exit (0);
#    else
      printf ("vax-dec-bsd\n"); exit (0);
#    endif
#   endif
#  else
    printf ("vax-dec-bsd\n"); exit (0);
#  endif
# else
    printf ("vax-dec-ultrix\n"); exit (0);
# endif
#endif

#if defined (alliant) && defined (i860)
  printf ("i860-alliant-bsd\n"); exit (0);
#endif

  exit (1);
}
EOF

$CC_FOR_BUILD -o $dummy $dummy.c 2>/dev/null && $dummy && exit 0

# Apollos put the system type in the environment.

test -d /usr/apollo && { echo ${ISP}-apollo-${SYSTYPE}; exit 0; }

# Convex versions that predate uname can use getsysinfo(1)

if [ -x /usr/convex/getsysinfo ]
then
    case `getsysinfo -f cpu_type` in
    c1*)
	echo c1-convex-bsd
	exit 0 ;;
    c2*)
	if getsysinfo -f scalar_acc
	then echo c32-convex-bsd
	else echo c2-convex-bsd
	fi
	exit 0 ;;
    c34*)
	echo c34-convex-bsd
	exit 0 ;;
    c38*)
	echo c38-convex-bsd
	exit 0 ;;
    c4*)
	echo c4-convex-bsd
	exit 0 ;;
    esac
fi

cat >&2 <<EOF
$0: unable to guess system type

This script, last modified $timestamp, has failed to recognize
the operating system you are using. It is advised that you
download the most up to date version of the config scripts from

    ftp://ftp.gnu.org/pub/gnu/config/

If the version you run ($0) is already up to date, please
send the following data and any information you think might be
pertinent to <config-patches@gnu.org> in order to provide the needed
information to handle your system.

config.guess timestamp = $timestamp

uname -m = `(uname -m) 2>/dev/null || echo unknown`
uname -r = `(uname -r) 2>/dev/null || echo unknown`
uname -s = `(uname -s) 2>/dev/null || echo unknown`
uname -v = `(uname -v) 2>/dev/null || echo unknown`

/usr/bin/uname -p = `(/usr/bin/uname -p) 2>/dev/null`
/bin/uname -X     = `(/bin/uname -X) 2>/dev/null`

hostinfo               = `(hostinfo) 2>/dev/null`
/bin/universe          = `(/bin/universe) 2>/dev/null`
/usr/bin/arch -k       = `(/usr/bin/arch -k) 2>/dev/null`
/bin/arch              = `(/bin/arch) 2>/dev/null`
/usr/bin/oslevel       = `(/usr/bin/oslevel) 2>/dev/null`
/usr/convex/getsysinfo = `(/usr/convex/getsysinfo) 2>/dev/null`

UNAME_MACHINE = ${UNAME_MACHINE}
UNAME_RELEASE = ${UNAME_RELEASE}
UNAME_SYSTEM  = ${UNAME_SYSTEM}
UNAME_VERSION = ${UNAME_VERSION}
EOF

exit 1

# Local variables:
# eval: (add-hook 'write-file-hooks 'time-stamp)
# time-stamp-start: "timestamp='"
# time-stamp-format: "%:y-%02m-%02d"
# time-stamp-end: "'"
# End:
