# Supplementary material for: Algebraic comparison of metabolic networks, phylogenetic inference, and metabolic innovation
Source: BMC Bioinformatics. 2006 Feb 14;7:67. doi: 10.1186/1471-2105-7-67 (PMC1475643; doi:10.1186/1471-2105-7-67)
Supplement: Additional file 1 — The Vienna Reaction Network Library Vienna-RNL implements these basic set-theoretic operations on chemical reaction networks. It is available under the GNU Public License from [32] [file 1471-2105-7-67-S1.gz › reactions-0.2.0/main.c]

/* main.c */
#include <stdio.h>
#include <stdlib.h>
#include <string.h>
#include "networks.h"

static void usage(char *my_name);

int main(int argc, char *argv[]) { 
  FILE  *fp;
  int i,r;
  double tmp;
  Network *NET = NULL;
  double **S;
  double **T;

  int in_format, out_format;
  char *fn = (char *) space(sizeof(char)*4);
  fn[0] = '\0';

  /* See usage() at the end of this file for implemented formats! */

  in_format  = 0;   
  out_format = 0;
  
  /* parse arguments */

  for (i=1; i<argc; i++) {
    if (argv[i][0]=='-') {
      switch ( argv[i][1] )
	{
	case 'i' : r=sscanf(argv[++i], "%d", &in_format);
          if (!r) usage(argv[0]);
	  break;
	case 'o' : r=sscanf(argv[++i], "%d", &out_format);
          if (!r) usage(argv[0]);
	  break;
	case 's' :
	  free(fn);
          fn = (char *) space(sizeof(char)*(strlen(argv[++i])+1));
          r=sscanf(argv[i], "%s", fn);
	  if (!r) usage(argv[0]);
	  in_format = 3; //make sure no stream readin occurs
	  break;
	case 'h' :
	default:
	  usage(argv[0]);
	}
    }
  }
    
  fp = stdin;

  /* Read Stuff */

  switch(in_format) {
  case 0  : NET = ReadNetwork(fp); break;
  case 1  : NET = ReadMetatool(fp); break;
  case 2  : NET = ReadPalssonMat(fp); break;
  case 3  : NET = ReadSBMLFile(fn); break;
  default : usage(argv[0]);
  }
  free(fn);
  
  fp = stdout;

  switch(out_format) {
  case 0 :
    fPrintNetwork(fp,NET); break;
  case 1 :
    fPrintMetatool(fp,NET); break;
  case 6 :
    S   = StoichMat(NET);
    fPrintStoichMat(fp,S,NET);
    for(i=0;i<NET->num_species;i++) free(S[i]); free(S);
    break;
  case 7 :
    Network2dot(fp,NET); break;
  case 8 :
    Network2gml(fp,NET); break;
  case 9 :
    T   = AdjMat(NET);
    tmp=0.0;
    for(i=0;i<NET->num_species;i++) {
      fprintf(fp,"%d %g\n",i,-T[i][i]);
      tmp -= T[i][i];
    }
    fprintf(fp,"### number of edges = %g\n",tmp/2.0);
    for(i=0;i<NET->num_species;i++) free(T[i]); free(T);
    break;
  default:
    usage(argv[0]);
  }
  fflush(fp);
  
  FreeNetwork(NET);
  free(NET);
  return 0;
}

static void usage(char *my_name) {
  fprintf(stderr,"\n%s [-i #in_format] [-s filename] [-o #out_format]\n",my_name);
  fprintf(stderr,"\nFile Formats supported so far:\n\n"
	  "   # |  format      | in     out  \n"
	  "  ------------------------------- \n"
	  "   0 |  .rct        | Y       Y   [default] \n"
	  "   1 |  Metatool    | in progress \n"
	  "   2 |  Palsson     | Y       N   \n"
	  "  *3 |  SBML        | Y       N   \n"
	  "     |              |             \n"
	  "   6 |  SubstrMat   | N       Y   \n"
	  "   7 |  .dot        | N       Y   \n"
	  "   8 |  .gml        | N       Y   \n"
	  "   9 |  .mat        | N       Y   \n"
	  "\n"
	  "* for SBML files use -s filename, not -i 3 !!\n"
	  "\n");
  exit(1);
}

/* End of file */
