# Supplementary material for: Algebraic comparison of metabolic networks, phylogenetic inference, and metabolic innovation
Source: BMC Bioinformatics. 2006 Feb 14;7:67. doi: 10.1186/1471-2105-7-67 (PMC1475643; doi:10.1186/1471-2105-7-67)
Supplement: Additional file 1 — The Vienna Reaction Network Library Vienna-RNL implements these basic set-theoretic operations on chemical reaction networks. It is available under the GNU Public License from [32] [file 1471-2105-7-67-S1.gz › reactions-0.2.0/Perl/Networks.pm]

# This file was automatically generated by SWIG
package Networks;
require Exporter;
require DynaLoader;
@ISA = qw(Exporter DynaLoader);
package Networksc;
bootstrap Networks;
package Networks;
@EXPORT = qw( );

# ---------- BASE METHODS -------------

package Networks;

sub TIEHASH {
    my ($classname,$obj) = @_;
    return bless $obj, $classname;
}

sub CLEAR { }

sub FIRSTKEY { }

sub NEXTKEY { }

sub FETCH {
    my ($self,$field) = @_;
    my $member_func = "swig_${field}_get";
    $self->$member_func();
}

sub STORE {
    my ($self,$field,$newval) = @_;
    my $member_func = "swig_${field}_set";
    $self->$member_func($newval);
}

sub this {
    my $ptr = shift;
    return tied(%$ptr);
}


# ------- FUNCTION WRAPPERS --------

package Networks;

*ParseReaction = *Networksc::ParseReaction;
*MakeTokenList = *Networksc::MakeTokenList;
*ReadNetwork = *Networksc::ReadNetwork;
*fPrintReaction = *Networksc::fPrintReaction;
*fPrintNetwork = *Networksc::fPrintNetwork;
*ReadMetatool = *Networksc::ReadMetatool;
*fPrintMetatool = *Networksc::fPrintMetatool;
*ReadPalssonMat = *Networksc::ReadPalssonMat;
*FreeReaction = *Networksc::FreeReaction;
*FreeNetwork = *Networksc::FreeNetwork;
*StoichMat = *Networksc::StoichMat;
*AdjMat = *Networksc::AdjMat;
*fPrintStoichMat = *Networksc::fPrintStoichMat;
*Network2gml = *Networksc::Network2gml;
*Network2dot = *Networksc::Network2dot;
*NetStrongDiff = *Networksc::NetStrongDiff;
*NetDiff = *Networksc::NetDiff;
*NetCup = *Networksc::NetCup;
*NetCap = *Networksc::NetCap;
*CopyNetwork = *Networksc::CopyNetwork;
*CopyReaction = *Networksc::CopyReaction;
*find_formula = *Networksc::find_formula;
*find_reaction = *Networksc::find_reaction;
*comp_reactants = *Networksc::comp_reactants;
*comp_reactions = *Networksc::comp_reactions;
*comp_networks = *Networksc::comp_networks;
*sort_reactions = *Networksc::sort_reactions;

############# Class : Networks::Reactant ##############

package Networks::Reactant;
@ISA = qw( Networks );
%OWNER = ();
%ITERATORS = ();
*swig_formula_get = *Networksc::Reactant_formula_get;
*swig_formula_set = *Networksc::Reactant_formula_set;
*swig_ID_get = *Networksc::Reactant_ID_get;
*swig_ID_set = *Networksc::Reactant_ID_set;
*get = *Networksc::Reactant_get;
sub new {
    my $pkg = shift;
    my $self = Networksc::new_Reactant(@_);
    bless $self, $pkg if defined($self);
}

sub DESTROY {
    return unless $_[0]->isa('HASH');
    my $self = tied(%{$_[0]});
    return unless defined $self;
    delete $ITERATORS{$self};
    if (exists $OWNER{$self}) {
        Networksc::delete_Reactant($self);
        delete $OWNER{$self};
    }
}

sub DISOWN {
    my $self = shift;
    my $ptr = tied(%$self);
    delete $OWNER{$ptr};
}

sub ACQUIRE {
    my $self = shift;
    my $ptr = tied(%$self);
    $OWNER{$ptr} = 1;
}


############# Class : Networks::EqTerm ##############

package Networks::EqTerm;
@ISA = qw( Networks );
%OWNER = ();
%ITERATORS = ();
*swig_c_get = *Networksc::EqTerm_c_get;
*swig_c_set = *Networksc::EqTerm_c_set;
*swig_r_get = *Networksc::EqTerm_r_get;
*swig_r_set = *Networksc::EqTerm_r_set;
*get = *Networksc::EqTerm_get;
sub new {
    my $pkg = shift;
    my $self = Networksc::new_EqTerm(@_);
    bless $self, $pkg if defined($self);
}

sub DESTROY {
    return unless $_[0]->isa('HASH');
    my $self = tied(%{$_[0]});
    return unless defined $self;
    delete $ITERATORS{$self};
    if (exists $OWNER{$self}) {
        Networksc::delete_EqTerm($self);
        delete $OWNER{$self};
    }
}

sub DISOWN {
    my $self = shift;
    my $ptr = tied(%$self);
    delete $OWNER{$ptr};
}

sub ACQUIRE {
    my $self = shift;
    my $ptr = tied(%$self);
    $OWNER{$ptr} = 1;
}


############# Class : Networks::Reaction ##############

package Networks::Reaction;
@ISA = qw( Networks );
%OWNER = ();
%ITERATORS = ();
*swig_name_get = *Networksc::Reaction_name_get;
*swig_name_set = *Networksc::Reaction_name_set;
*swig_comment_get = *Networksc::Reaction_comment_get;
*swig_comment_set = *Networksc::Reaction_comment_set;
*swig_ID_get = *Networksc::Reaction_ID_get;
*swig_ID_set = *Networksc::Reaction_ID_set;
*swig_members_get = *Networksc::Reaction_members_get;
*swig_members_set = *Networksc::Reaction_members_set;
*swig_reversible_get = *Networksc::Reaction_reversible_get;
*swig_reversible_set = *Networksc::Reaction_reversible_set;
*swig_pseudo_get = *Networksc::Reaction_pseudo_get;
*swig_pseudo_set = *Networksc::Reaction_pseudo_set;
*swig_rate_get = *Networksc::Reaction_rate_get;
*swig_rate_set = *Networksc::Reaction_rate_set;
*swig_eq_get = *Networksc::Reaction_eq_get;
*swig_eq_set = *Networksc::Reaction_eq_set;
sub new {
    my $pkg = shift;
    my $self = Networksc::new_Reaction(@_);
    bless $self, $pkg if defined($self);
}

sub DESTROY {
    return unless $_[0]->isa('HASH');
    my $self = tied(%{$_[0]});
    return unless defined $self;
    delete $ITERATORS{$self};
    if (exists $OWNER{$self}) {
        Networksc::delete_Reaction($self);
        delete $OWNER{$self};
    }
}

*get = *Networksc::Reaction_get;
*output = *Networksc::Reaction_output;
sub DISOWN {
    my $self = shift;
    my $ptr = tied(%$self);
    delete $OWNER{$ptr};
}

sub ACQUIRE {
    my $self = shift;
    my $ptr = tied(%$self);
    $OWNER{$ptr} = 1;
}


############# Class : Networks::Network ##############

package Networks::Network;
@ISA = qw( Networks );
%OWNER = ();
%ITERATORS = ();
*swig_name_get = *Networksc::Network_name_get;
*swig_name_set = *Networksc::Network_name_set;
*swig_num_react_get = *Networksc::Network_num_react_get;
*swig_num_react_set = *Networksc::Network_num_react_set;
*swig_num_rev_react_get = *Networksc::Network_num_rev_react_get;
*swig_num_rev_react_set = *Networksc::Network_num_rev_react_set;
*swig_num_species_get = *Networksc::Network_num_species_get;
*swig_num_species_set = *Networksc::Network_num_species_set;
*swig_species_get = *Networksc::Network_species_get;
*swig_species_set = *Networksc::Network_species_set;
*swig_reactions_get = *Networksc::Network_reactions_get;
*swig_reactions_set = *Networksc::Network_reactions_set;
sub new {
    my $pkg = shift;
    my $self = Networksc::new_Network(@_);
    bless $self, $pkg if defined($self);
}

sub DESTROY {
    return unless $_[0]->isa('HASH');
    my $self = tied(%{$_[0]});
    return unless defined $self;
    delete $ITERATORS{$self};
    if (exists $OWNER{$self}) {
        Networksc::delete_Network($self);
        delete $OWNER{$self};
    }
}

*get = *Networksc::Network_get;
*output = *Networksc::Network_output;
sub DISOWN {
    my $self = shift;
    my $ptr = tied(%$self);
    delete $OWNER{$ptr};
}

sub ACQUIRE {
    my $self = shift;
    my $ptr = tied(%$self);
    $OWNER{$ptr} = 1;
}


# ------- VARIABLE STUBS --------

package Networks;

*VERSION = *Networksc::VERSION;
1;
