# Supplementary material for: Algebraic comparison of metabolic networks, phylogenetic inference, and metabolic innovation
Source: BMC Bioinformatics. 2006 Feb 14;7:67. doi: 10.1186/1471-2105-7-67 (PMC1475643; doi:10.1186/1471-2105-7-67)
Supplement: Additional file 1 — The Vienna Reaction Network Library Vienna-RNL implements these basic set-theoretic operations on chemical reaction networks. It is available under the GNU Public License from [32] [file 1471-2105-7-67-S1.gz › reactions-0.2.0/Perl/network_wrap.c]

/* ----------------------------------------------------------------------------
 * This file was automatically generated by SWIG (http://www.swig.org).
 * Version 1.3.26
 * 
 * This file is not intended to be easily readable and contains a number of 
 * coding conventions designed to improve portability and efficiency. Do not make
 * changes to this file unless you know what you are doing--modify the SWIG 
 * interface file instead. 
 * ----------------------------------------------------------------------------- */

/***********************************************************************
 *
 *  This section contains generic SWIG labels for method/variable
 *  declarations/attributes, and other compiler dependent labels.
 *
 ************************************************************************/

/* template workaround for compilers that cannot correctly implement the C++ standard */
#ifndef SWIGTEMPLATEDISAMBIGUATOR
#  if defined(__SUNPRO_CC) && (__SUNPRO_CC <= 0x560)
#    define SWIGTEMPLATEDISAMBIGUATOR template
#  else
#    define SWIGTEMPLATEDISAMBIGUATOR 
#  endif
#endif

/* inline attribute */
#ifndef SWIGINLINE
# if defined(__cplusplus) || (defined(__GNUC__) && !defined(__STRICT_ANSI__))
#   define SWIGINLINE inline
# else
#   define SWIGINLINE
# endif
#endif

/* attribute recognised by some compilers to avoid 'unused' warnings */
#ifndef SWIGUNUSED
# if defined(__GNUC__) || defined(__ICC)
#   define SWIGUNUSED __attribute__ ((unused)) 
# else
#   define SWIGUNUSED 
# endif
#endif

/* internal SWIG method */
#ifndef SWIGINTERN
# define SWIGINTERN static SWIGUNUSED
#endif

/* internal inline SWIG method */
#ifndef SWIGINTERNINLINE
# define SWIGINTERNINLINE SWIGINTERN SWIGINLINE
#endif

/* exporting methods for Windows DLLs */
#ifndef SWIGEXPORT
# if defined(_WIN32) || defined(__WIN32__) || defined(__CYGWIN__)
#   if defined(STATIC_LINKED)
#     define SWIGEXPORT
#   else
#     define SWIGEXPORT __declspec(dllexport)
#   endif
# else
#   define SWIGEXPORT
# endif
#endif

/* calling conventions for Windows */
#ifndef SWIGSTDCALL
# if defined(_WIN32) || defined(__WIN32__) || defined(__CYGWIN__)
#   define SWIGSTDCALL __stdcall
# else
#   define SWIGSTDCALL
# endif 
#endif


/***********************************************************************
 * swigrun.swg
 *
 *     This file contains generic CAPI SWIG runtime support for pointer
 *     type checking.
 *
 ************************************************************************/

/* This should only be incremented when either the layout of swig_type_info changes,
   or for whatever reason, the runtime changes incompatibly */
#define SWIG_RUNTIME_VERSION "2"

/* define SWIG_TYPE_TABLE_NAME as "SWIG_TYPE_TABLE" */
#ifdef SWIG_TYPE_TABLE
# define SWIG_QUOTE_STRING(x) #x
# define SWIG_EXPAND_AND_QUOTE_STRING(x) SWIG_QUOTE_STRING(x)
# define SWIG_TYPE_TABLE_NAME SWIG_EXPAND_AND_QUOTE_STRING(SWIG_TYPE_TABLE)
#else
# define SWIG_TYPE_TABLE_NAME
#endif

/*
  You can use the SWIGRUNTIME and SWIGRUNTIMEINLINE macros for
  creating a static or dynamic library from the swig runtime code.
  In 99.9% of the cases, swig just needs to declare them as 'static'.
  
  But only do this if is strictly necessary, ie, if you have problems
  with your compiler or so.
*/

#ifndef SWIGRUNTIME
# define SWIGRUNTIME SWIGINTERN
#endif

#ifndef SWIGRUNTIMEINLINE
# define SWIGRUNTIMEINLINE SWIGRUNTIME SWIGINLINE
#endif

#include <string.h>

#ifdef __cplusplus
extern "C" {
#endif

typedef void *(*swig_converter_func)(void *);
typedef struct swig_type_info *(*swig_dycast_func)(void **);

/* Structure to store inforomation on one type */
typedef struct swig_type_info {
  const char             *name;			/* mangled name of this type */
  const char             *str;			/* human readable name of this type */
  swig_dycast_func        dcast;		/* dynamic cast function down a hierarchy */
  struct swig_cast_info  *cast;			/* linked list of types that can cast into this type */
  void                   *clientdata;		/* language specific type data */
} swig_type_info;

/* Structure to store a type and conversion function used for casting */
typedef struct swig_cast_info {
  swig_type_info         *type;			/* pointer to type that is equivalent to this type */
  swig_converter_func     converter;		/* function to cast the void pointers */
  struct swig_cast_info  *next;			/* pointer to next cast in linked list */
  struct swig_cast_info  *prev;			/* pointer to the previous cast */
} swig_cast_info;

/* Structure used to store module information
 * Each module generates one structure like this, and the runtime collects
 * all of these structures and stores them in a circularly linked list.*/
typedef struct swig_module_info {
  swig_type_info         **types;		/* Array of pointers to swig_type_info structures that are in this module */
  size_t                 size;		        /* Number of types in this module */
  struct swig_module_info *next;		/* Pointer to next element in circularly linked list */
  swig_type_info         **type_initial;	/* Array of initially generated type structures */
  swig_cast_info         **cast_initial;	/* Array of initially generated casting structures */
  void                    *clientdata;		/* Language specific module data */
} swig_module_info;


/* 
  Compare two type names skipping the space characters, therefore
  "char*" == "char *" and "Class<int>" == "Class<int >", etc.

  Return 0 when the two name types are equivalent, as in
  strncmp, but skipping ' '.
*/
SWIGRUNTIME int
SWIG_TypeNameComp(const char *f1, const char *l1,
		  const char *f2, const char *l2) {
  for (;(f1 != l1) && (f2 != l2); ++f1, ++f2) {
    while ((*f1 == ' ') && (f1 != l1)) ++f1;
    while ((*f2 == ' ') && (f2 != l2)) ++f2;
    if (*f1 != *f2) return (int)(*f1 - *f2);
  }
  return (l1 - f1) - (l2 - f2);
}

/*
  Check type equivalence in a name list like <name1>|<name2>|...
  Return 0 if not equal, 1 if equal
*/
SWIGRUNTIME int
SWIG_TypeEquiv(const char *nb, const char *tb) {
  int equiv = 0;
  const char* te = tb + strlen(tb);
  const char* ne = nb;
  while (!equiv && *ne) {
    for (nb = ne; *ne; ++ne) {
      if (*ne == '|') break;
    }
    equiv = (SWIG_TypeNameComp(nb, ne, tb, te) == 0) ? 1 : 0;
    if (*ne) ++ne;
  }
  return equiv;
}

/*
  Check type equivalence in a name list like <name1>|<name2>|...
  Return 0 if equal, -1 if nb < tb, 1 if nb > tb
*/
SWIGRUNTIME int
SWIG_TypeCompare(const char *nb, const char *tb) {
  int equiv = 0;
  const char* te = tb + strlen(tb);
  const char* ne = nb;
  while (!equiv && *ne) {
    for (nb = ne; *ne; ++ne) {
      if (*ne == '|') break;
    }
    equiv = (SWIG_TypeNameComp(nb, ne, tb, te) == 0) ? 1 : 0;
    if (*ne) ++ne;
  }
  return equiv;
}


/* think of this as a c++ template<> or a scheme macro */
#define SWIG_TypeCheck_Template(comparison, ty)         \
  if (ty) {                                             \
    swig_cast_info *iter = ty->cast;                    \
    while (iter) {                                      \
      if (comparison) {                                 \
        if (iter == ty->cast) return iter;              \
        /* Move iter to the top of the linked list */   \
        iter->prev->next = iter->next;                  \
        if (iter->next)                                 \
          iter->next->prev = iter->prev;                \
        iter->next = ty->cast;                          \
        iter->prev = 0;                                 \
        if (ty->cast) ty->cast->prev = iter;            \
        ty->cast = iter;                                \
        return iter;                                    \
      }                                                 \
      iter = iter->next;                                \
    }                                                   \
  }                                                     \
  return 0

/*
  Check the typename
*/
SWIGRUNTIME swig_cast_info *
SWIG_TypeCheck(const char *c, swig_type_info *ty) {
  SWIG_TypeCheck_Template(strcmp(iter->type->name, c) == 0, ty);
}

/* Same as previous function, except strcmp is replaced with a pointer comparison */
SWIGRUNTIME swig_cast_info *
SWIG_TypeCheckStruct(swig_type_info *from, swig_type_info *into) {
  SWIG_TypeCheck_Template(iter->type == from, into);
}

/*
  Cast a pointer up an inheritance hierarchy
*/
SWIGRUNTIMEINLINE void *
SWIG_TypeCast(swig_cast_info *ty, void *ptr) {
  return ((!ty) || (!ty->converter)) ? ptr : (*ty->converter)(ptr);
}

/* 
   Dynamic pointer casting. Down an inheritance hierarchy
*/
SWIGRUNTIME swig_type_info *
SWIG_TypeDynamicCast(swig_type_info *ty, void **ptr) {
  swig_type_info *lastty = ty;
  if (!ty || !ty->dcast) return ty;
  while (ty && (ty->dcast)) {
    ty = (*ty->dcast)(ptr);
    if (ty) lastty = ty;
  }
  return lastty;
}

/*
  Return the name associated with this type
*/
SWIGRUNTIMEINLINE const char *
SWIG_TypeName(const swig_type_info *ty) {
  return ty->name;
}

/*
  Return the pretty name associated with this type,
  that is an unmangled type name in a form presentable to the user.
*/
SWIGRUNTIME const char *
SWIG_TypePrettyName(const swig_type_info *type) {
  /* The "str" field contains the equivalent pretty names of the
     type, separated by vertical-bar characters.  We choose
     to print the last name, as it is often (?) the most
     specific. */
  if (type->str != NULL) {
    const char *last_name = type->str;
    const char *s;
    for (s = type->str; *s; s++)
      if (*s == '|') last_name = s+1;
    return last_name;
  }
  else
    return type->name;
}

/* 
   Set the clientdata field for a type
*/
SWIGRUNTIME void
SWIG_TypeClientData(swig_type_info *ti, void *clientdata) {
  swig_cast_info *cast = ti->cast;
  /* if (ti->clientdata == clientdata) return; */
  ti->clientdata = clientdata;
  
  while (cast) {
    if (!cast->converter) {
      swig_type_info *tc = cast->type;
      if (!tc->clientdata) {
	SWIG_TypeClientData(tc, clientdata);
      }
    }    
    cast = cast->next;
  }
}

/*
  Search for a swig_type_info structure only by mangled name
  Search is a O(log #types)
  
  We start searching at module start, and finish searching when start == end.  
  Note: if start == end at the beginning of the function, we go all the way around
  the circular list.
*/
SWIGRUNTIME swig_type_info *
SWIG_MangledTypeQueryModule(swig_module_info *start, 
                            swig_module_info *end, 
		            const char *name) {
  swig_module_info *iter = start;
  do {
    if (iter->size) {
      register size_t l = 0;
      register size_t r = iter->size - 1;
      do {
	/* since l+r >= 0, we can (>> 1) instead (/ 2) */
	register size_t i = (l + r) >> 1; 
	const char *iname = iter->types[i]->name;
	if (iname) {
	  register int compare = strcmp(name, iname);
	  if (compare == 0) {	    
	    return iter->types[i];
	  } else if (compare < 0) {
	    if (i) {
	      r = i - 1;
	    } else {
	      break;
	    }
	  } else if (compare > 0) {
	    l = i + 1;
	  }
	} else {
	  break; /* should never happen */
	}
      } while (l <= r);
    }
    iter = iter->next;
  } while (iter != end);
  return 0;
}

/*
  Search for a swig_type_info structure for either a mangled name or a human readable name.
  It first searches the mangled names of the types, which is a O(log #types)
  If a type is not found it then searches the human readable names, which is O(#types).
  
  We start searching at module start, and finish searching when start == end.  
  Note: if start == end at the beginning of the function, we go all the way around
  the circular list.
*/
SWIGRUNTIME swig_type_info *
SWIG_TypeQueryModule(swig_module_info *start, 
                     swig_module_info *end, 
		     const char *name) {
  /* STEP 1: Search the name field using binary search */
  swig_type_info *ret = SWIG_MangledTypeQueryModule(start, end, name);
  if (ret) {
    return ret;
  } else {
    /* STEP 2: If the type hasn't been found, do a complete search
       of the str field (the human readable name) */
    swig_module_info *iter = start;
    do {
      register size_t i = 0;
      for (; i < iter->size; ++i) {
	if (iter->types[i]->str && (SWIG_TypeEquiv(iter->types[i]->str, name)))
	  return iter->types[i];
      }
      iter = iter->next;
    } while (iter != end);
  }
  
  /* neither found a match */
  return 0;
}


/* 
   Pack binary data into a string
*/
SWIGRUNTIME char *
SWIG_PackData(char *c, void *ptr, size_t sz) {
  static const char hex[17] = "0123456789abcdef";
  register const unsigned char *u = (unsigned char *) ptr;
  register const unsigned char *eu =  u + sz;
  for (; u != eu; ++u) {
    register unsigned char uu = *u;
    *(c++) = hex[(uu & 0xf0) >> 4];
    *(c++) = hex[uu & 0xf];
  }
  return c;
}

/* 
   Unpack binary data from a string
*/
SWIGRUNTIME const char *
SWIG_UnpackData(const char *c, void *ptr, size_t sz) {
  register unsigned char *u = (unsigned char *) ptr;
  register const unsigned char *eu = u + sz;
  for (; u != eu; ++u) {
    register char d = *(c++);
    register unsigned char uu = 0;
    if ((d >= '0') && (d <= '9'))
      uu = ((d - '0') << 4);
    else if ((d >= 'a') && (d <= 'f'))
      uu = ((d - ('a'-10)) << 4);
    else 
      return (char *) 0;
    d = *(c++);
    if ((d >= '0') && (d <= '9'))
      uu |= (d - '0');
    else if ((d >= 'a') && (d <= 'f'))
      uu |= (d - ('a'-10));
    else 
      return (char *) 0;
    *u = uu;
  }
  return c;
}

/* 
   Pack 'void *' into a string buffer.
*/
SWIGRUNTIME char *
SWIG_PackVoidPtr(char *buff, void *ptr, const char *name, size_t bsz) {
  char *r = buff;
  if ((2*sizeof(void *) + 2) > bsz) return 0;
  *(r++) = '_';
  r = SWIG_PackData(r,&ptr,sizeof(void *));
  if (strlen(name) + 1 > (bsz - (r - buff))) return 0;
  strcpy(r,name);
  return buff;
}

SWIGRUNTIME const char *
SWIG_UnpackVoidPtr(const char *c, void **ptr, const char *name) {
  if (*c != '_') {
    if (strcmp(c,"NULL") == 0) {
      *ptr = (void *) 0;
      return name;
    } else {
      return 0;
    }
  }
  return SWIG_UnpackData(++c,ptr,sizeof(void *));
}

SWIGRUNTIME char *
SWIG_PackDataName(char *buff, void *ptr, size_t sz, const char *name, size_t bsz) {
  char *r = buff;
  size_t lname = (name ? strlen(name) : 0);
  if ((2*sz + 2 + lname) > bsz) return 0;
  *(r++) = '_';
  r = SWIG_PackData(r,ptr,sz);
  if (lname) {
    strncpy(r,name,lname+1);
  } else {
    *r = 0;
  }
  return buff;
}

SWIGRUNTIME const char *
SWIG_UnpackDataName(const char *c, void *ptr, size_t sz, const char *name) {
  if (*c != '_') {
    if (strcmp(c,"NULL") == 0) {
      memset(ptr,0,sz);
      return name;
    } else {
      return 0;
    }
  }
  return SWIG_UnpackData(++c,ptr,sz);
}

#ifdef __cplusplus
}
#endif

/* ---------------------------------------------------------------------- -*- c -*-
 * perl5.swg
 *
 * Perl5 runtime library
 * $Header: /cvsroot/swig/SWIG/Lib/perl5/perlrun.swg,v 1.21 2005/02/01 00:08:17 wuzzeb Exp $
 * ----------------------------------------------------------------------------- */

#define SWIGPERL
#define SWIGPERL5
#ifdef __cplusplus
/* Needed on some windows machines---since MS plays funny games with the header files under C++ */
#include <math.h>
#include <stdlib.h>
extern "C" {
#endif
#include "EXTERN.h"
#include "perl.h"
#include "XSUB.h"

/* Get rid of free and malloc defined by perl */
#undef free
#undef malloc

#ifndef pTHX_
#define pTHX_
#endif

#include <string.h>
#ifdef __cplusplus
}
#endif

/* Macro to call an XS function */

#ifdef PERL_OBJECT 
#  define SWIG_CALLXS(_name) _name(cv,pPerl) 
#else 
#  ifndef MULTIPLICITY 
#    define SWIG_CALLXS(_name) _name(cv) 
#  else 
#    define SWIG_CALLXS(_name) _name(PERL_GET_THX, cv) 
#  endif 
#endif 

/* Contract support */

#define SWIG_contract_assert(expr,msg) if (!(expr)) { SWIG_croak(msg); } else

/* Note: SwigMagicFuncHack is a typedef used to get the C++ compiler to just shut up already */

#ifdef PERL_OBJECT
#define MAGIC_PPERL  CPerlObj *pPerl = (CPerlObj *) this;
typedef int (CPerlObj::*SwigMagicFunc)(SV *, MAGIC *);

#ifdef __cplusplus
extern "C" {
#endif
typedef int (CPerlObj::*SwigMagicFuncHack)(SV *, MAGIC *);
#ifdef __cplusplus
}
#endif

#define SWIG_MAGIC(a,b) (SV *a, MAGIC *b)
#define SWIGCLASS_STATIC
#else
#define MAGIC_PPERL
#define SWIGCLASS_STATIC static
#ifndef MULTIPLICITY
#define SWIG_MAGIC(a,b) (SV *a, MAGIC *b)
typedef int (*SwigMagicFunc)(SV *, MAGIC *);

#ifdef __cplusplus
extern "C" {
#endif
typedef int (*SwigMagicFuncHack)(SV *, MAGIC *);
#ifdef __cplusplus
}
#endif


#else
#define SWIG_MAGIC(a,b) (struct interpreter *interp, SV *a, MAGIC *b)
typedef int (*SwigMagicFunc)(struct interpreter *, SV *, MAGIC *);
#ifdef __cplusplus
extern "C" {
#endif
typedef int (*SwigMagicFuncHack)(struct interpreter *, SV *, MAGIC *);
#ifdef __cplusplus
}
#endif

#endif
#endif

#if defined(WIN32) && defined(PERL_OBJECT) && !defined(PerlIO_exportFILE)
#define PerlIO_exportFILE(fh,fl) (FILE*)(fh)
#endif

/* Modifications for newer Perl 5.005 releases */

#if !defined(PERL_REVISION) || ((PERL_REVISION >= 5) && ((PERL_VERSION < 5) || ((PERL_VERSION == 5) && (PERL_SUBVERSION < 50))))
#  ifndef PL_sv_yes
#    define PL_sv_yes sv_yes
#  endif
#  ifndef PL_sv_undef
#    define PL_sv_undef sv_undef
#  endif
#  ifndef PL_na
#    define PL_na na
#  endif
#endif

#include <stdlib.h>

#ifdef __cplusplus
extern "C" {
#endif

#define SWIG_OWNER 1
#define SWIG_SHADOW 2

/* Common SWIG API */

#ifdef PERL_OBJECT
#  define SWIG_ConvertPtr(obj, pp, type, flags) \
     SWIG_Perl_ConvertPtr(pPerl, obj, pp, type, flags)
#  define SWIG_NewPointerObj(p, type, flags) \
     SWIG_Perl_NewPointerObj(pPerl, p, type, flags)
#  define SWIG_MakePackedObj(sv, p, s, type)	\
     SWIG_Perl_MakePackedObj(pPerl, sv, p, s, type)
#  define SWIG_ConvertPacked(obj, p, s, type, flags) \
     SWIG_Perl_ConvertPacked(pPerl, obj, p, s, type, flags)

#else
#  define SWIG_ConvertPtr(obj, pp, type, flags) \
     SWIG_Perl_ConvertPtr(obj, pp, type, flags)
#  define SWIG_NewPointerObj(p, type, flags) \
     SWIG_Perl_NewPointerObj(p, type, flags)
#  define SWIG_MakePackedObj(sv, p, s, type)	\
     SWIG_Perl_MakePackedObj(sv, p, s, type )
#  define SWIG_ConvertPacked(obj, p, s, type, flags) \
     SWIG_Perl_ConvertPacked(obj, p, s, type, flags)
#endif

/* Runtime API */
#define SWIG_GetModule(clientdata) SWIG_Perl_GetModule()
#define SWIG_SetModule(clientdata, pointer) SWIG_Perl_SetModule(pointer)

/* Perl-specific API */
#ifdef PERL_OBJECT
#  define SWIG_MakePtr(sv, ptr, type, flags) \
     SWIG_Perl_MakePtr(pPerl, sv, ptr, type, flags)
#  define SWIG_SetError(str) \
     SWIG_Perl_SetError(pPerl, str)
#else
#  define SWIG_MakePtr(sv, ptr, type, flags) \
     SWIG_Perl_MakePtr(sv, ptr, type, flags)
#  define SWIG_SetError(str) \
     SWIG_Perl_SetError(str)
#  define SWIG_SetErrorSV(str) \
     SWIG_Perl_SetErrorSV(str)
#endif

#define SWIG_SetErrorf SWIG_Perl_SetErrorf


#ifdef PERL_OBJECT
#  define SWIG_MAYBE_PERL_OBJECT CPerlObj *pPerl,
#else
#  define SWIG_MAYBE_PERL_OBJECT
#endif

static swig_cast_info *
SWIG_Perl_TypeCheckRV(SWIG_MAYBE_PERL_OBJECT SV *rv, swig_type_info *ty) {
  SWIG_TypeCheck_Template(sv_derived_from(rv, (char *) iter->type->name), ty);
}

/* Function for getting a pointer value */

static int
SWIG_Perl_ConvertPtr(SWIG_MAYBE_PERL_OBJECT SV *sv, void **ptr, swig_type_info *_t, int flags) {
  swig_cast_info *tc;
  void *voidptr = (void *)0;

  /* If magical, apply more magic */
  if (SvGMAGICAL(sv))
    mg_get(sv);

  /* Check to see if this is an object */
  if (sv_isobject(sv)) {
    SV *tsv = (SV*) SvRV(sv);
    IV tmp = 0;
    if ((SvTYPE(tsv) == SVt_PVHV)) {
      MAGIC *mg;
      if (SvMAGICAL(tsv)) {
        mg = mg_find(tsv,'P');
        if (mg) {
          sv = mg->mg_obj;
          if (sv_isobject(sv)) {
            tmp = SvIV((SV*)SvRV(sv));
          }
        }
      } else {
        return -1;
      }
    } else {
      tmp = SvIV((SV*)SvRV(sv));
    }
    voidptr = (void *)tmp;
    if (!_t) {
      *(ptr) = voidptr;
      return 0;
    }
  } else if (! SvOK(sv)) {            /* Check for undef */
    *(ptr) = (void *) 0;
    return 0;
  } else if (SvTYPE(sv) == SVt_RV) {  /* Check for NULL pointer */
    *(ptr) = (void *) 0;
    if (!SvROK(sv))
      return 0;
    else
      return -1;
  } else {                            /* Don't know what it is */
    *(ptr) = (void *) 0;
    return -1;
  }
  if (_t) {
    /* Now see if the types match */
    char *_c = HvNAME(SvSTASH(SvRV(sv)));
    tc = SWIG_TypeCheck(_c,_t);
    if (!tc) {
      *ptr = voidptr;
      return -1;
    }
    *ptr = SWIG_TypeCast(tc,voidptr);
    return 0;
  }
  *ptr = voidptr;
  return 0;
}

static void
SWIG_Perl_MakePtr(SWIG_MAYBE_PERL_OBJECT SV *sv, void *ptr, swig_type_info *t, int flags) {
  if (ptr && (flags & SWIG_SHADOW)) {
    SV *self;
    SV *obj=newSV(0);
    HV *hash=newHV();
    HV *stash;
    sv_setref_pv(obj, (char *) t->name, ptr);
    stash=SvSTASH(SvRV(obj));
    if (flags & SWIG_OWNER) {
      HV *hv;
      GV *gv=*(GV**)hv_fetch(stash, "OWNER", 5, TRUE);
      if (!isGV(gv))
        gv_init(gv, stash, "OWNER", 5, FALSE);
      hv=GvHVn(gv);
      hv_store_ent(hv, obj, newSViv(1), 0);
    }
    sv_magic((SV *)hash, (SV *)obj, 'P', Nullch, 0);
    SvREFCNT_dec(obj);
    self=newRV_noinc((SV *)hash);
    sv_setsv(sv, self);
    SvREFCNT_dec((SV *)self);
    sv_bless(sv, stash);
  }
  else {
    sv_setref_pv(sv, (char *) t->name, ptr);
  }
}

static SWIGINLINE SV *
SWIG_Perl_NewPointerObj(SWIG_MAYBE_PERL_OBJECT void *ptr, swig_type_info *t, int flags) {
  SV *result = sv_newmortal();
  SWIG_MakePtr(result, ptr, t, flags);
  return result;
}

static void
  SWIG_Perl_MakePackedObj(SWIG_MAYBE_PERL_OBJECT SV *sv, void *ptr, int sz, swig_type_info *type) {
  char result[1024];
  char *r = result;
  if ((2*sz + 1 + strlen(type->name)) > 1000) return;
  *(r++) = '_';
  r = SWIG_PackData(r,ptr,sz);
  strcpy(r,type->name);
  sv_setpv(sv, result);
}

/* Convert a packed value value */
static int
SWIG_Perl_ConvertPacked(SWIG_MAYBE_PERL_OBJECT SV *obj, void *ptr, int sz, swig_type_info *ty, int flags) {
  swig_cast_info *tc;
  const char  *c = 0;

  if ((!obj) || (!SvOK(obj))) return -1;
  c = SvPV(obj, PL_na);
  /* Pointer values must start with leading underscore */
  if (*c != '_') return -1;
  c++;
  c = SWIG_UnpackData(c,ptr,sz);
  if (ty) {
    tc = SWIG_TypeCheck(c,ty);
    if (!tc) return -1;
  }
  return 0;
}

static SWIGINLINE void
SWIG_Perl_SetError(SWIG_MAYBE_PERL_OBJECT const char *error) {
  if (error) sv_setpv(perl_get_sv("@", TRUE), error);
}

static SWIGINLINE void
SWIG_Perl_SetErrorSV(SWIG_MAYBE_PERL_OBJECT SV *error) {
  if (error) sv_setsv(perl_get_sv("@", TRUE), error);
}

static void
SWIG_Perl_SetErrorf(const char *fmt, ...) {
  va_list args;
  va_start(args, fmt);
  sv_vsetpvfn(perl_get_sv("@", TRUE), fmt, strlen(fmt), &args, Null(SV**), 0, Null(bool*));
  va_end(args);
}

/* Macros for low-level exception handling */
#define SWIG_fail       goto fail
#define SWIG_croak(x)   { SWIG_SetError(x); goto fail; }
#define SWIG_croakSV(x) { SWIG_SetErrorSV(x); goto fail; }
/* most preprocessors do not support vararg macros :-( */
/* #define SWIG_croakf(x...) { SWIG_SetErrorf(x); goto fail; } */


typedef XS(SwigPerlWrapper);
typedef SwigPerlWrapper *SwigPerlWrapperPtr;

/* Structure for command table */
typedef struct {
  const char         *name;
  SwigPerlWrapperPtr  wrapper;
} swig_command_info;

/* Information for constant table */

#define SWIG_INT     1
#define SWIG_FLOAT   2
#define SWIG_STRING  3
#define SWIG_POINTER 4
#define SWIG_BINARY  5

/* Constant information structure */
typedef struct swig_constant_info {
    int              type;
    const char      *name;
    long             lvalue;
    double           dvalue;
    void            *pvalue;
    swig_type_info **ptype;
} swig_constant_info;

#ifdef __cplusplus
}
#endif

/* Structure for variable table */
typedef struct {
  const char   *name;
  SwigMagicFunc   set;
  SwigMagicFunc   get;
  swig_type_info  **type;
} swig_variable_info;

/* Magic variable code */
#ifndef PERL_OBJECT
#define swig_create_magic(s,a,b,c) _swig_create_magic(s,a,b,c)
  #ifndef MULTIPLICITY
     static void _swig_create_magic(SV *sv, char *name, int (*set)(SV *, MAGIC *), int (*get)(SV *,MAGIC *)) {
  #else
     static void _swig_create_magic(SV *sv, char *name, int (*set)(struct interpreter*, SV *, MAGIC *), int (*get)(struct interpreter*, SV *,MAGIC *)) {
  #endif
#else
#  define swig_create_magic(s,a,b,c) _swig_create_magic(pPerl,s,a,b,c)
static void _swig_create_magic(CPerlObj *pPerl, SV *sv, const char *name, int (CPerlObj::*set)(SV *, MAGIC *), int (CPerlObj::*get)(SV *, MAGIC *)) {
#endif
  MAGIC *mg;
  sv_magic(sv,sv,'U',(char *) name,strlen(name));
  mg = mg_find(sv,'U');
  mg->mg_virtual = (MGVTBL *) malloc(sizeof(MGVTBL));
  mg->mg_virtual->svt_get = (SwigMagicFuncHack) get;
  mg->mg_virtual->svt_set = (SwigMagicFuncHack) set;
  mg->mg_virtual->svt_len = 0;
  mg->mg_virtual->svt_clear = 0;
  mg->mg_virtual->svt_free = 0;
}


static swig_module_info *
SWIG_Perl_GetModule() {
  static void *type_pointer = (void *)0;
  SV *pointer;

  /* first check if pointer already created */
  if (!type_pointer) {
    pointer = get_sv("swig_runtime_data::type_pointer" SWIG_RUNTIME_VERSION SWIG_TYPE_TABLE_NAME, FALSE);
    if (pointer && SvOK(pointer)) {
      type_pointer = INT2PTR(swig_type_info **, SvIV(pointer));
    }
  }

  return (swig_module_info *) type_pointer;
}

static void
SWIG_Perl_SetModule(swig_module_info *module) {
  SV *pointer;

  /* create a new pointer */
  pointer = get_sv("swig_runtime_data::type_pointer" SWIG_RUNTIME_VERSION SWIG_TYPE_TABLE_NAME, TRUE);
  sv_setiv(pointer, PTR2IV(module));
}

#ifdef do_open
  #undef do_open
#endif
#ifdef do_close
  #undef do_close
#endif
#ifdef scalar
  #undef scalar
#endif
#ifdef list
  #undef list
#endif
#ifdef apply
  #undef apply
#endif
#ifdef convert
  #undef convert
#endif
#ifdef Error
  #undef Error
#endif
#ifdef form
  #undef form
#endif
#ifdef vform
  #undef vform
#endif
#ifdef LABEL
  #undef LABEL
#endif
#ifdef METHOD
  #undef METHOD
#endif
#ifdef Move
  #undef Move
#endif
#ifdef yylex
  #undef yylex
#endif
#ifdef yyparse
  #undef yyparse
#endif
#ifdef yyerror
  #undef yyerror
#endif
#ifdef invert
  #undef invert
#endif
#ifdef ref
  #undef ref
#endif
#ifdef ENTER
  #undef ENTER
#endif
#ifdef read
  #undef read
#endif
#ifdef write
  #undef write
#endif
#ifdef eof
  #undef eof
#endif
#ifdef bool
  #undef bool
#endif


/* -------- TYPES TABLE (BEGIN) -------- */

#define SWIGTYPE_p_Eqterm swig_types[0]
#define SWIGTYPE_p_FILE swig_types[1]
#define SWIGTYPE_p_Network swig_types[2]
#define SWIGTYPE_p_Reactant swig_types[3]
#define SWIGTYPE_p_Reaction swig_types[4]
#define SWIGTYPE_p_p_char swig_types[5]
#define SWIGTYPE_p_p_double swig_types[6]
static swig_type_info *swig_types[8];
static swig_module_info swig_module = {swig_types, 7, 0, 0, 0, 0};
#define SWIG_TypeQuery(name) SWIG_TypeQueryModule(&swig_module, &swig_module, name)
#define SWIG_MangledTypeQuery(name) SWIG_MangledTypeQueryModule(&swig_module, &swig_module, name)

/* -------- TYPES TABLE (END) -------- */

#define SWIG_init    boot_Networks

#define SWIG_name   "Networksc::boot_Networks"
#define SWIG_prefix "Networksc::"

#ifdef __cplusplus
extern "C"
#endif
#ifndef PERL_OBJECT
#ifndef MULTIPLICITY
SWIGEXPORT void SWIG_init (CV* cv);
#else
SWIGEXPORT void SWIG_init (pTHXo_ CV* cv);
#endif
#else
SWIGEXPORT void SWIG_init (CV *cv, CPerlObj *);
#endif


#include "../reaction_types.h"
#include "../reactions.h"
#include "../rct.h"
#include "../Metatool.h"
#include "../Palsson.h"
#include "../network_utils.h"
#include "../network_graphics.h"
#include "../operations.h"

static Reactant *Reactant_get(Reactant *self,int i){
    return self+i;
  }
static EqTerm *EqTerm_get(EqTerm *self,int i){
    return self+i;
  }
static Reaction *new_Reaction(int num){
    return (Reaction *) 
      malloc(sizeof(Reaction)*num);
  }
static void delete_Reaction(Reaction *self){
    FreeReaction(*self);
  }
static Reaction *Reaction_get(Reaction *self,int i){
    return self+i;
  }
static void Reaction_output(Reaction *self){
    fPrintReaction(stdout, self);
  }
static Network *new_Network(int num){
    return (Network *) 
      malloc(sizeof(Network)*num);
  }
static void delete_Network(Network *self){
    FreeNetwork(self);
    free(self);
  }
static Network *Network_get(Network *self,int i){
    return self+i;
  }
static void Network_output(Network *self){
    fPrintNetwork(stdout, self);
  }
#ifdef PERL_OBJECT
#define MAGIC_CLASS _wrap_Networks_var::
class _wrap_Networks_var : public CPerlObj {
public:
#else
#define MAGIC_CLASS
#endif
SWIGCLASS_STATIC int swig_magic_readonly(pTHX_ SV *sv, MAGIC *mg) {
    MAGIC_PPERL
    sv = sv; mg = mg;
    croak("Value is read-only.");
    return 0;
}


#ifdef PERL_OBJECT
};
#endif

#ifdef __cplusplus
extern "C" {
#endif
XS(_wrap_Reactant_formula_set) {
    {
        Reactant *arg1 = (Reactant *) 0 ;
        char *arg2 = (char *) 0 ;
        int argvi = 0;
        dXSARGS;
        
        if ((items < 2) || (items > 2)) {
            SWIG_croak("Usage: Reactant_formula_set(self,formula);");
        }
        {
            if (SWIG_ConvertPtr(ST(0), (void **) &arg1, SWIGTYPE_p_Reactant,0) < 0) {
                SWIG_croak("Type error in argument 1 of Reactant_formula_set. Expected _p_Reactant");
            }
        }
        if (!SvOK((SV*) ST(1))) arg2 = 0;
        else arg2 = (char *) SvPV(ST(1), PL_na);
        {
            if (arg1->formula) free((char*)arg1->formula);
            if (arg2) {
                arg1->formula = (char *) malloc(strlen(arg2)+1);
                strcpy((char*)arg1->formula,arg2);
            } else {
                arg1->formula = 0;
            }
        }
        
        XSRETURN(argvi);
        fail:
        ;
    }
    croak(Nullch);
}


XS(_wrap_Reactant_formula_get) {
    {
        Reactant *arg1 = (Reactant *) 0 ;
        char *result;
        int argvi = 0;
        dXSARGS;
        
        if ((items < 1) || (items > 1)) {
            SWIG_croak("Usage: Reactant_formula_get(self);");
        }
        {
            if (SWIG_ConvertPtr(ST(0), (void **) &arg1, SWIGTYPE_p_Reactant,0) < 0) {
                SWIG_croak("Type error in argument 1 of Reactant_formula_get. Expected _p_Reactant");
            }
        }
        result = (char *) ((arg1)->formula);
        
        ST(argvi) = sv_newmortal();
        if (result) {
            sv_setpv((SV*)ST(argvi++), (char *) result);
        } else {
            sv_setsv((SV*)ST(argvi++), &PL_sv_undef);
        }
        XSRETURN(argvi);
        fail:
        ;
    }
    croak(Nullch);
}


XS(_wrap_Reactant_ID_set) {
    {
        Reactant *arg1 = (Reactant *) 0 ;
        int arg2 ;
        int argvi = 0;
        dXSARGS;
        
        if ((items < 2) || (items > 2)) {
            SWIG_croak("Usage: Reactant_ID_set(self,ID);");
        }
        {
            if (SWIG_ConvertPtr(ST(0), (void **) &arg1, SWIGTYPE_p_Reactant,0) < 0) {
                SWIG_croak("Type error in argument 1 of Reactant_ID_set. Expected _p_Reactant");
            }
        }
        arg2 = (int) SvIV(ST(1));
        if (arg1) (arg1)->ID = arg2;
        
        
        XSRETURN(argvi);
        fail:
        ;
    }
    croak(Nullch);
}


XS(_wrap_Reactant_ID_get) {
    {
        Reactant *arg1 = (Reactant *) 0 ;
        int result;
        int argvi = 0;
        dXSARGS;
        
        if ((items < 1) || (items > 1)) {
            SWIG_croak("Usage: Reactant_ID_get(self);");
        }
        {
            if (SWIG_ConvertPtr(ST(0), (void **) &arg1, SWIGTYPE_p_Reactant,0) < 0) {
                SWIG_croak("Type error in argument 1 of Reactant_ID_get. Expected _p_Reactant");
            }
        }
        result = (int) ((arg1)->ID);
        
        ST(argvi) = sv_newmortal();
        sv_setiv(ST(argvi++), (IV) result);
        XSRETURN(argvi);
        fail:
        ;
    }
    croak(Nullch);
}


XS(_wrap_Reactant_get) {
    {
        Reactant *arg1 = (Reactant *) 0 ;
        int arg2 ;
        Reactant *result;
        int argvi = 0;
        dXSARGS;
        
        if ((items < 2) || (items > 2)) {
            SWIG_croak("Usage: Reactant_get(self,i);");
        }
        {
            if (SWIG_ConvertPtr(ST(0), (void **) &arg1, SWIGTYPE_p_Reactant,0) < 0) {
                SWIG_croak("Type error in argument 1 of Reactant_get. Expected _p_Reactant");
            }
        }
        arg2 = (int) SvIV(ST(1));
        result = (Reactant *)Reactant_get(arg1,arg2);
        
        ST(argvi) = sv_newmortal();
        SWIG_MakePtr(ST(argvi++), (void *) result, SWIGTYPE_p_Reactant, SWIG_SHADOW|0);
        XSRETURN(argvi);
        fail:
        ;
    }
    croak(Nullch);
}


XS(_wrap_new_Reactant) {
    {
        Reactant *result;
        int argvi = 0;
        dXSARGS;
        
        if ((items < 0) || (items > 0)) {
            SWIG_croak("Usage: new_Reactant();");
        }
        result = (Reactant *)(Reactant *) calloc(1, sizeof(Reactant));
        
        ST(argvi) = sv_newmortal();
        SWIG_MakePtr(ST(argvi++), (void *) result, SWIGTYPE_p_Reactant, SWIG_SHADOW|SWIG_OWNER);
        XSRETURN(argvi);
        fail:
        ;
    }
    croak(Nullch);
}


XS(_wrap_delete_Reactant) {
    {
        Reactant *arg1 = (Reactant *) 0 ;
        int argvi = 0;
        dXSARGS;
        
        if ((items < 1) || (items > 1)) {
            SWIG_croak("Usage: delete_Reactant(self);");
        }
        {
            if (SWIG_ConvertPtr(ST(0), (void **) &arg1, SWIGTYPE_p_Reactant,0) < 0) {
                SWIG_croak("Type error in argument 1 of delete_Reactant. Expected _p_Reactant");
            }
        }
        free((char *) arg1);
        
        
        XSRETURN(argvi);
        fail:
        ;
    }
    croak(Nullch);
}


XS(_wrap_EqTerm_c_set) {
    {
        EqTerm *arg1 = (EqTerm *) 0 ;
        double arg2 ;
        int argvi = 0;
        dXSARGS;
        
        if ((items < 2) || (items > 2)) {
            SWIG_croak("Usage: EqTerm_c_set(self,c);");
        }
        {
            if (SWIG_ConvertPtr(ST(0), (void **) &arg1, SWIGTYPE_p_Eqterm,0) < 0) {
                SWIG_croak("Type error in argument 1 of EqTerm_c_set. Expected _p_Eqterm");
            }
        }
        arg2 = (double) SvNV(ST(1));
        
        if (arg1) (arg1)->c = arg2;
        
        
        XSRETURN(argvi);
        fail:
        ;
    }
    croak(Nullch);
}


XS(_wrap_EqTerm_c_get) {
    {
        EqTerm *arg1 = (EqTerm *) 0 ;
        double result;
        int argvi = 0;
        dXSARGS;
        
        if ((items < 1) || (items > 1)) {
            SWIG_croak("Usage: EqTerm_c_get(self);");
        }
        {
            if (SWIG_ConvertPtr(ST(0), (void **) &arg1, SWIGTYPE_p_Eqterm,0) < 0) {
                SWIG_croak("Type error in argument 1 of EqTerm_c_get. Expected _p_Eqterm");
            }
        }
        result = (double) ((arg1)->c);
        
        ST(argvi) = sv_newmortal();
        sv_setnv(ST(argvi++), (double) result);
        XSRETURN(argvi);
        fail:
        ;
    }
    croak(Nullch);
}


XS(_wrap_EqTerm_r_set) {
    {
        EqTerm *arg1 = (EqTerm *) 0 ;
        Reactant *arg2 = (Reactant *) 0 ;
        int argvi = 0;
        dXSARGS;
        
        if ((items < 2) || (items > 2)) {
            SWIG_croak("Usage: EqTerm_r_set(self,r);");
        }
        {
            if (SWIG_ConvertPtr(ST(0), (void **) &arg1, SWIGTYPE_p_Eqterm,0) < 0) {
                SWIG_croak("Type error in argument 1 of EqTerm_r_set. Expected _p_Eqterm");
            }
        }
        {
            if (SWIG_ConvertPtr(ST(1), (void **) &arg2, SWIGTYPE_p_Reactant,0) < 0) {
                SWIG_croak("Type error in argument 2 of EqTerm_r_set. Expected _p_Reactant");
            }
        }
        if (arg1) (arg1)->r = arg2;
        
        
        XSRETURN(argvi);
        fail:
        ;
    }
    croak(Nullch);
}


XS(_wrap_EqTerm_r_get) {
    {
        EqTerm *arg1 = (EqTerm *) 0 ;
        Reactant *result;
        int argvi = 0;
        dXSARGS;
        
        if ((items < 1) || (items > 1)) {
            SWIG_croak("Usage: EqTerm_r_get(self);");
        }
        {
            if (SWIG_ConvertPtr(ST(0), (void **) &arg1, SWIGTYPE_p_Eqterm,0) < 0) {
                SWIG_croak("Type error in argument 1 of EqTerm_r_get. Expected _p_Eqterm");
            }
        }
        result = (Reactant *) ((arg1)->r);
        
        ST(argvi) = sv_newmortal();
        SWIG_MakePtr(ST(argvi++), (void *) result, SWIGTYPE_p_Reactant, SWIG_SHADOW|0);
        XSRETURN(argvi);
        fail:
        ;
    }
    croak(Nullch);
}


XS(_wrap_EqTerm_get) {
    {
        EqTerm *arg1 = (EqTerm *) 0 ;
        int arg2 ;
        EqTerm *result;
        int argvi = 0;
        dXSARGS;
        
        if ((items < 2) || (items > 2)) {
            SWIG_croak("Usage: EqTerm_get(self,i);");
        }
        {
            if (SWIG_ConvertPtr(ST(0), (void **) &arg1, SWIGTYPE_p_Eqterm,0) < 0) {
                SWIG_croak("Type error in argument 1 of EqTerm_get. Expected _p_Eqterm");
            }
        }
        arg2 = (int) SvIV(ST(1));
        result = (EqTerm *)EqTerm_get(arg1,arg2);
        
        ST(argvi) = sv_newmortal();
        SWIG_MakePtr(ST(argvi++), (void *) result, SWIGTYPE_p_Eqterm, SWIG_SHADOW|0);
        XSRETURN(argvi);
        fail:
        ;
    }
    croak(Nullch);
}


XS(_wrap_new_EqTerm) {
    {
        EqTerm *result;
        int argvi = 0;
        dXSARGS;
        
        if ((items < 0) || (items > 0)) {
            SWIG_croak("Usage: new_EqTerm();");
        }
        result = (EqTerm *)(EqTerm *) calloc(1, sizeof(EqTerm));
        
        ST(argvi) = sv_newmortal();
        SWIG_MakePtr(ST(argvi++), (void *) result, SWIGTYPE_p_Eqterm, SWIG_SHADOW|SWIG_OWNER);
        XSRETURN(argvi);
        fail:
        ;
    }
    croak(Nullch);
}


XS(_wrap_delete_EqTerm) {
    {
        EqTerm *arg1 = (EqTerm *) 0 ;
        int argvi = 0;
        dXSARGS;
        
        if ((items < 1) || (items > 1)) {
            SWIG_croak("Usage: delete_EqTerm(self);");
        }
        {
            if (SWIG_ConvertPtr(ST(0), (void **) &arg1, SWIGTYPE_p_Eqterm,0) < 0) {
                SWIG_croak("Type error in argument 1 of delete_EqTerm. Expected _p_Eqterm");
            }
        }
        free((char *) arg1);
        
        
        XSRETURN(argvi);
        fail:
        ;
    }
    croak(Nullch);
}


XS(_wrap_Reaction_name_set) {
    {
        Reaction *arg1 = (Reaction *) 0 ;
        char *arg2 = (char *) 0 ;
        int argvi = 0;
        dXSARGS;
        
        if ((items < 2) || (items > 2)) {
            SWIG_croak("Usage: Reaction_name_set(self,name);");
        }
        {
            if (SWIG_ConvertPtr(ST(0), (void **) &arg1, SWIGTYPE_p_Reaction,0) < 0) {
                SWIG_croak("Type error in argument 1 of Reaction_name_set. Expected _p_Reaction");
            }
        }
        if (!SvOK((SV*) ST(1))) arg2 = 0;
        else arg2 = (char *) SvPV(ST(1), PL_na);
        {
            if (arg1->name) free((char*)arg1->name);
            if (arg2) {
                arg1->name = (char *) malloc(strlen(arg2)+1);
                strcpy((char*)arg1->name,arg2);
            } else {
                arg1->name = 0;
            }
        }
        
        XSRETURN(argvi);
        fail:
        ;
    }
    croak(Nullch);
}


XS(_wrap_Reaction_name_get) {
    {
        Reaction *arg1 = (Reaction *) 0 ;
        char *result;
        int argvi = 0;
        dXSARGS;
        
        if ((items < 1) || (items > 1)) {
            SWIG_croak("Usage: Reaction_name_get(self);");
        }
        {
            if (SWIG_ConvertPtr(ST(0), (void **) &arg1, SWIGTYPE_p_Reaction,0) < 0) {
                SWIG_croak("Type error in argument 1 of Reaction_name_get. Expected _p_Reaction");
            }
        }
        result = (char *) ((arg1)->name);
        
        ST(argvi) = sv_newmortal();
        if (result) {
            sv_setpv((SV*)ST(argvi++), (char *) result);
        } else {
            sv_setsv((SV*)ST(argvi++), &PL_sv_undef);
        }
        XSRETURN(argvi);
        fail:
        ;
    }
    croak(Nullch);
}


XS(_wrap_Reaction_comment_set) {
    {
        Reaction *arg1 = (Reaction *) 0 ;
        char *arg2 = (char *) 0 ;
        int argvi = 0;
        dXSARGS;
        
        if ((items < 2) || (items > 2)) {
            SWIG_croak("Usage: Reaction_comment_set(self,comment);");
        }
        {
            if (SWIG_ConvertPtr(ST(0), (void **) &arg1, SWIGTYPE_p_Reaction,0) < 0) {
                SWIG_croak("Type error in argument 1 of Reaction_comment_set. Expected _p_Reaction");
            }
        }
        if (!SvOK((SV*) ST(1))) arg2 = 0;
        else arg2 = (char *) SvPV(ST(1), PL_na);
        {
            if (arg1->comment) free((char*)arg1->comment);
            if (arg2) {
                arg1->comment = (char *) malloc(strlen(arg2)+1);
                strcpy((char*)arg1->comment,arg2);
            } else {
                arg1->comment = 0;
            }
        }
        
        XSRETURN(argvi);
        fail:
        ;
    }
    croak(Nullch);
}


XS(_wrap_Reaction_comment_get) {
    {
        Reaction *arg1 = (Reaction *) 0 ;
        char *result;
        int argvi = 0;
        dXSARGS;
        
        if ((items < 1) || (items > 1)) {
            SWIG_croak("Usage: Reaction_comment_get(self);");
        }
        {
            if (SWIG_ConvertPtr(ST(0), (void **) &arg1, SWIGTYPE_p_Reaction,0) < 0) {
                SWIG_croak("Type error in argument 1 of Reaction_comment_get. Expected _p_Reaction");
            }
        }
        result = (char *) ((arg1)->comment);
        
        ST(argvi) = sv_newmortal();
        if (result) {
            sv_setpv((SV*)ST(argvi++), (char *) result);
        } else {
            sv_setsv((SV*)ST(argvi++), &PL_sv_undef);
        }
        XSRETURN(argvi);
        fail:
        ;
    }
    croak(Nullch);
}


XS(_wrap_Reaction_ID_set) {
    {
        Reaction *arg1 = (Reaction *) 0 ;
        int arg2 ;
        int argvi = 0;
        dXSARGS;
        
        if ((items < 2) || (items > 2)) {
            SWIG_croak("Usage: Reaction_ID_set(self,ID);");
        }
        {
            if (SWIG_ConvertPtr(ST(0), (void **) &arg1, SWIGTYPE_p_Reaction,0) < 0) {
                SWIG_croak("Type error in argument 1 of Reaction_ID_set. Expected _p_Reaction");
            }
        }
        arg2 = (int) SvIV(ST(1));
        if (arg1) (arg1)->ID = arg2;
        
        
        XSRETURN(argvi);
        fail:
        ;
    }
    croak(Nullch);
}


XS(_wrap_Reaction_ID_get) {
    {
        Reaction *arg1 = (Reaction *) 0 ;
        int result;
        int argvi = 0;
        dXSARGS;
        
        if ((items < 1) || (items > 1)) {
            SWIG_croak("Usage: Reaction_ID_get(self);");
        }
        {
            if (SWIG_ConvertPtr(ST(0), (void **) &arg1, SWIGTYPE_p_Reaction,0) < 0) {
                SWIG_croak("Type error in argument 1 of Reaction_ID_get. Expected _p_Reaction");
            }
        }
        result = (int) ((arg1)->ID);
        
        ST(argvi) = sv_newmortal();
        sv_setiv(ST(argvi++), (IV) result);
        XSRETURN(argvi);
        fail:
        ;
    }
    croak(Nullch);
}


XS(_wrap_Reaction_members_set) {
    {
        Reaction *arg1 = (Reaction *) 0 ;
        int arg2 ;
        int argvi = 0;
        dXSARGS;
        
        if ((items < 2) || (items > 2)) {
            SWIG_croak("Usage: Reaction_members_set(self,members);");
        }
        {
            if (SWIG_ConvertPtr(ST(0), (void **) &arg1, SWIGTYPE_p_Reaction,0) < 0) {
                SWIG_croak("Type error in argument 1 of Reaction_members_set. Expected _p_Reaction");
            }
        }
        arg2 = (int) SvIV(ST(1));
        if (arg1) (arg1)->members = arg2;
        
        
        XSRETURN(argvi);
        fail:
        ;
    }
    croak(Nullch);
}


XS(_wrap_Reaction_members_get) {
    {
        Reaction *arg1 = (Reaction *) 0 ;
        int result;
        int argvi = 0;
        dXSARGS;
        
        if ((items < 1) || (items > 1)) {
            SWIG_croak("Usage: Reaction_members_get(self);");
        }
        {
            if (SWIG_ConvertPtr(ST(0), (void **) &arg1, SWIGTYPE_p_Reaction,0) < 0) {
                SWIG_croak("Type error in argument 1 of Reaction_members_get. Expected _p_Reaction");
            }
        }
        result = (int) ((arg1)->members);
        
        ST(argvi) = sv_newmortal();
        sv_setiv(ST(argvi++), (IV) result);
        XSRETURN(argvi);
        fail:
        ;
    }
    croak(Nullch);
}


XS(_wrap_Reaction_reversible_set) {
    {
        Reaction *arg1 = (Reaction *) 0 ;
        int arg2 ;
        int argvi = 0;
        dXSARGS;
        
        if ((items < 2) || (items > 2)) {
            SWIG_croak("Usage: Reaction_reversible_set(self,reversible);");
        }
        {
            if (SWIG_ConvertPtr(ST(0), (void **) &arg1, SWIGTYPE_p_Reaction,0) < 0) {
                SWIG_croak("Type error in argument 1 of Reaction_reversible_set. Expected _p_Reaction");
            }
        }
        arg2 = (int) SvIV(ST(1));
        if (arg1) (arg1)->reversible = arg2;
        
        
        XSRETURN(argvi);
        fail:
        ;
    }
    croak(Nullch);
}


XS(_wrap_Reaction_reversible_get) {
    {
        Reaction *arg1 = (Reaction *) 0 ;
        int result;
        int argvi = 0;
        dXSARGS;
        
        if ((items < 1) || (items > 1)) {
            SWIG_croak("Usage: Reaction_reversible_get(self);");
        }
        {
            if (SWIG_ConvertPtr(ST(0), (void **) &arg1, SWIGTYPE_p_Reaction,0) < 0) {
                SWIG_croak("Type error in argument 1 of Reaction_reversible_get. Expected _p_Reaction");
            }
        }
        result = (int) ((arg1)->reversible);
        
        ST(argvi) = sv_newmortal();
        sv_setiv(ST(argvi++), (IV) result);
        XSRETURN(argvi);
        fail:
        ;
    }
    croak(Nullch);
}


XS(_wrap_Reaction_pseudo_set) {
    {
        Reaction *arg1 = (Reaction *) 0 ;
        int arg2 ;
        int argvi = 0;
        dXSARGS;
        
        if ((items < 2) || (items > 2)) {
            SWIG_croak("Usage: Reaction_pseudo_set(self,pseudo);");
        }
        {
            if (SWIG_ConvertPtr(ST(0), (void **) &arg1, SWIGTYPE_p_Reaction,0) < 0) {
                SWIG_croak("Type error in argument 1 of Reaction_pseudo_set. Expected _p_Reaction");
            }
        }
        arg2 = (int) SvIV(ST(1));
        if (arg1) (arg1)->pseudo = arg2;
        
        
        XSRETURN(argvi);
        fail:
        ;
    }
    croak(Nullch);
}


XS(_wrap_Reaction_pseudo_get) {
    {
        Reaction *arg1 = (Reaction *) 0 ;
        int result;
        int argvi = 0;
        dXSARGS;
        
        if ((items < 1) || (items > 1)) {
            SWIG_croak("Usage: Reaction_pseudo_get(self);");
        }
        {
            if (SWIG_ConvertPtr(ST(0), (void **) &arg1, SWIGTYPE_p_Reaction,0) < 0) {
                SWIG_croak("Type error in argument 1 of Reaction_pseudo_get. Expected _p_Reaction");
            }
        }
        result = (int) ((arg1)->pseudo);
        
        ST(argvi) = sv_newmortal();
        sv_setiv(ST(argvi++), (IV) result);
        XSRETURN(argvi);
        fail:
        ;
    }
    croak(Nullch);
}


XS(_wrap_Reaction_rate_set) {
    {
        Reaction *arg1 = (Reaction *) 0 ;
        double arg2 ;
        int argvi = 0;
        dXSARGS;
        
        if ((items < 2) || (items > 2)) {
            SWIG_croak("Usage: Reaction_rate_set(self,rate);");
        }
        {
            if (SWIG_ConvertPtr(ST(0), (void **) &arg1, SWIGTYPE_p_Reaction,0) < 0) {
                SWIG_croak("Type error in argument 1 of Reaction_rate_set. Expected _p_Reaction");
            }
        }
        arg2 = (double) SvNV(ST(1));
        
        if (arg1) (arg1)->rate = arg2;
        
        
        XSRETURN(argvi);
        fail:
        ;
    }
    croak(Nullch);
}


XS(_wrap_Reaction_rate_get) {
    {
        Reaction *arg1 = (Reaction *) 0 ;
        double result;
        int argvi = 0;
        dXSARGS;
        
        if ((items < 1) || (items > 1)) {
            SWIG_croak("Usage: Reaction_rate_get(self);");
        }
        {
            if (SWIG_ConvertPtr(ST(0), (void **) &arg1, SWIGTYPE_p_Reaction,0) < 0) {
                SWIG_croak("Type error in argument 1 of Reaction_rate_get. Expected _p_Reaction");
            }
        }
        result = (double) ((arg1)->rate);
        
        ST(argvi) = sv_newmortal();
        sv_setnv(ST(argvi++), (double) result);
        XSRETURN(argvi);
        fail:
        ;
    }
    croak(Nullch);
}


XS(_wrap_Reaction_eq_set) {
    {
        Reaction *arg1 = (Reaction *) 0 ;
        EqTerm *arg2 = (EqTerm *) 0 ;
        int argvi = 0;
        dXSARGS;
        
        if ((items < 2) || (items > 2)) {
            SWIG_croak("Usage: Reaction_eq_set(self,eq);");
        }
        {
            if (SWIG_ConvertPtr(ST(0), (void **) &arg1, SWIGTYPE_p_Reaction,0) < 0) {
                SWIG_croak("Type error in argument 1 of Reaction_eq_set. Expected _p_Reaction");
            }
        }
        {
            if (SWIG_ConvertPtr(ST(1), (void **) &arg2, SWIGTYPE_p_Eqterm,0) < 0) {
                SWIG_croak("Type error in argument 2 of Reaction_eq_set. Expected _p_Eqterm");
            }
        }
        if (arg1) (arg1)->eq = arg2;
        
        
        XSRETURN(argvi);
        fail:
        ;
    }
    croak(Nullch);
}


XS(_wrap_Reaction_eq_get) {
    {
        Reaction *arg1 = (Reaction *) 0 ;
        EqTerm *result;
        int argvi = 0;
        dXSARGS;
        
        if ((items < 1) || (items > 1)) {
            SWIG_croak("Usage: Reaction_eq_get(self);");
        }
        {
            if (SWIG_ConvertPtr(ST(0), (void **) &arg1, SWIGTYPE_p_Reaction,0) < 0) {
                SWIG_croak("Type error in argument 1 of Reaction_eq_get. Expected _p_Reaction");
            }
        }
        result = (EqTerm *) ((arg1)->eq);
        
        ST(argvi) = sv_newmortal();
        SWIG_MakePtr(ST(argvi++), (void *) result, SWIGTYPE_p_Eqterm, SWIG_SHADOW|0);
        XSRETURN(argvi);
        fail:
        ;
    }
    croak(Nullch);
}


XS(_wrap_new_Reaction) {
    {
        int arg1 = (int) 1 ;
        Reaction *result;
        int argvi = 0;
        dXSARGS;
        
        if ((items < 0) || (items > 1)) {
            SWIG_croak("Usage: new_Reaction(num);");
        }
        if (items > 0) {
            arg1 = (int) SvIV(ST(0));
        }
        result = (Reaction *)new_Reaction(arg1);
        
        ST(argvi) = sv_newmortal();
        SWIG_MakePtr(ST(argvi++), (void *) result, SWIGTYPE_p_Reaction, SWIG_SHADOW|SWIG_OWNER);
        XSRETURN(argvi);
        fail:
        ;
    }
    croak(Nullch);
}


XS(_wrap_delete_Reaction) {
    {
        Reaction *arg1 = (Reaction *) 0 ;
        int argvi = 0;
        dXSARGS;
        
        if ((items < 1) || (items > 1)) {
            SWIG_croak("Usage: delete_Reaction(self);");
        }
        {
            if (SWIG_ConvertPtr(ST(0), (void **) &arg1, SWIGTYPE_p_Reaction,0) < 0) {
                SWIG_croak("Type error in argument 1 of delete_Reaction. Expected _p_Reaction");
            }
        }
        delete_Reaction(arg1);
        
        
        XSRETURN(argvi);
        fail:
        ;
    }
    croak(Nullch);
}


XS(_wrap_Reaction_get) {
    {
        Reaction *arg1 = (Reaction *) 0 ;
        int arg2 ;
        Reaction *result;
        int argvi = 0;
        dXSARGS;
        
        if ((items < 2) || (items > 2)) {
            SWIG_croak("Usage: Reaction_get(self,i);");
        }
        {
            if (SWIG_ConvertPtr(ST(0), (void **) &arg1, SWIGTYPE_p_Reaction,0) < 0) {
                SWIG_croak("Type error in argument 1 of Reaction_get. Expected _p_Reaction");
            }
        }
        arg2 = (int) SvIV(ST(1));
        result = (Reaction *)Reaction_get(arg1,arg2);
        
        ST(argvi) = sv_newmortal();
        SWIG_MakePtr(ST(argvi++), (void *) result, SWIGTYPE_p_Reaction, SWIG_SHADOW|0);
        XSRETURN(argvi);
        fail:
        ;
    }
    croak(Nullch);
}


XS(_wrap_Reaction_output) {
    {
        Reaction *arg1 = (Reaction *) 0 ;
        int argvi = 0;
        dXSARGS;
        
        if ((items < 1) || (items > 1)) {
            SWIG_croak("Usage: Reaction_output(self);");
        }
        {
            if (SWIG_ConvertPtr(ST(0), (void **) &arg1, SWIGTYPE_p_Reaction,0) < 0) {
                SWIG_croak("Type error in argument 1 of Reaction_output. Expected _p_Reaction");
            }
        }
        Reaction_output(arg1);
        
        
        XSRETURN(argvi);
        fail:
        ;
    }
    croak(Nullch);
}


XS(_wrap_Network_name_set) {
    {
        Network *arg1 = (Network *) 0 ;
        char *arg2 = (char *) 0 ;
        int argvi = 0;
        dXSARGS;
        
        if ((items < 2) || (items > 2)) {
            SWIG_croak("Usage: Network_name_set(self,name);");
        }
        {
            if (SWIG_ConvertPtr(ST(0), (void **) &arg1, SWIGTYPE_p_Network,0) < 0) {
                SWIG_croak("Type error in argument 1 of Network_name_set. Expected _p_Network");
            }
        }
        if (!SvOK((SV*) ST(1))) arg2 = 0;
        else arg2 = (char *) SvPV(ST(1), PL_na);
        {
            if (arg1->name) free((char*)arg1->name);
            if (arg2) {
                arg1->name = (char *) malloc(strlen(arg2)+1);
                strcpy((char*)arg1->name,arg2);
            } else {
                arg1->name = 0;
            }
        }
        
        XSRETURN(argvi);
        fail:
        ;
    }
    croak(Nullch);
}


XS(_wrap_Network_name_get) {
    {
        Network *arg1 = (Network *) 0 ;
        char *result;
        int argvi = 0;
        dXSARGS;
        
        if ((items < 1) || (items > 1)) {
            SWIG_croak("Usage: Network_name_get(self);");
        }
        {
            if (SWIG_ConvertPtr(ST(0), (void **) &arg1, SWIGTYPE_p_Network,0) < 0) {
                SWIG_croak("Type error in argument 1 of Network_name_get. Expected _p_Network");
            }
        }
        result = (char *) ((arg1)->name);
        
        ST(argvi) = sv_newmortal();
        if (result) {
            sv_setpv((SV*)ST(argvi++), (char *) result);
        } else {
            sv_setsv((SV*)ST(argvi++), &PL_sv_undef);
        }
        XSRETURN(argvi);
        fail:
        ;
    }
    croak(Nullch);
}


XS(_wrap_Network_num_react_set) {
    {
        Network *arg1 = (Network *) 0 ;
        int arg2 ;
        int argvi = 0;
        dXSARGS;
        
        if ((items < 2) || (items > 2)) {
            SWIG_croak("Usage: Network_num_react_set(self,num_react);");
        }
        {
            if (SWIG_ConvertPtr(ST(0), (void **) &arg1, SWIGTYPE_p_Network,0) < 0) {
                SWIG_croak("Type error in argument 1 of Network_num_react_set. Expected _p_Network");
            }
        }
        arg2 = (int) SvIV(ST(1));
        if (arg1) (arg1)->num_react = arg2;
        
        
        XSRETURN(argvi);
        fail:
        ;
    }
    croak(Nullch);
}


XS(_wrap_Network_num_react_get) {
    {
        Network *arg1 = (Network *) 0 ;
        int result;
        int argvi = 0;
        dXSARGS;
        
        if ((items < 1) || (items > 1)) {
            SWIG_croak("Usage: Network_num_react_get(self);");
        }
        {
            if (SWIG_ConvertPtr(ST(0), (void **) &arg1, SWIGTYPE_p_Network,0) < 0) {
                SWIG_croak("Type error in argument 1 of Network_num_react_get. Expected _p_Network");
            }
        }
        result = (int) ((arg1)->num_react);
        
        ST(argvi) = sv_newmortal();
        sv_setiv(ST(argvi++), (IV) result);
        XSRETURN(argvi);
        fail:
        ;
    }
    croak(Nullch);
}


XS(_wrap_Network_num_rev_react_set) {
    {
        Network *arg1 = (Network *) 0 ;
        int arg2 ;
        int argvi = 0;
        dXSARGS;
        
        if ((items < 2) || (items > 2)) {
            SWIG_croak("Usage: Network_num_rev_react_set(self,num_rev_react);");
        }
        {
            if (SWIG_ConvertPtr(ST(0), (void **) &arg1, SWIGTYPE_p_Network,0) < 0) {
                SWIG_croak("Type error in argument 1 of Network_num_rev_react_set. Expected _p_Network");
            }
        }
        arg2 = (int) SvIV(ST(1));
        if (arg1) (arg1)->num_rev_react = arg2;
        
        
        XSRETURN(argvi);
        fail:
        ;
    }
    croak(Nullch);
}


XS(_wrap_Network_num_rev_react_get) {
    {
        Network *arg1 = (Network *) 0 ;
        int result;
        int argvi = 0;
        dXSARGS;
        
        if ((items < 1) || (items > 1)) {
            SWIG_croak("Usage: Network_num_rev_react_get(self);");
        }
        {
            if (SWIG_ConvertPtr(ST(0), (void **) &arg1, SWIGTYPE_p_Network,0) < 0) {
                SWIG_croak("Type error in argument 1 of Network_num_rev_react_get. Expected _p_Network");
            }
        }
        result = (int) ((arg1)->num_rev_react);
        
        ST(argvi) = sv_newmortal();
        sv_setiv(ST(argvi++), (IV) result);
        XSRETURN(argvi);
        fail:
        ;
    }
    croak(Nullch);
}


XS(_wrap_Network_num_species_set) {
    {
        Network *arg1 = (Network *) 0 ;
        int arg2 ;
        int argvi = 0;
        dXSARGS;
        
        if ((items < 2) || (items > 2)) {
            SWIG_croak("Usage: Network_num_species_set(self,num_species);");
        }
        {
            if (SWIG_ConvertPtr(ST(0), (void **) &arg1, SWIGTYPE_p_Network,0) < 0) {
                SWIG_croak("Type error in argument 1 of Network_num_species_set. Expected _p_Network");
            }
        }
        arg2 = (int) SvIV(ST(1));
        if (arg1) (arg1)->num_species = arg2;
        
        
        XSRETURN(argvi);
        fail:
        ;
    }
    croak(Nullch);
}


XS(_wrap_Network_num_species_get) {
    {
        Network *arg1 = (Network *) 0 ;
        int result;
        int argvi = 0;
        dXSARGS;
        
        if ((items < 1) || (items > 1)) {
            SWIG_croak("Usage: Network_num_species_get(self);");
        }
        {
            if (SWIG_ConvertPtr(ST(0), (void **) &arg1, SWIGTYPE_p_Network,0) < 0) {
                SWIG_croak("Type error in argument 1 of Network_num_species_get. Expected _p_Network");
            }
        }
        result = (int) ((arg1)->num_species);
        
        ST(argvi) = sv_newmortal();
        sv_setiv(ST(argvi++), (IV) result);
        XSRETURN(argvi);
        fail:
        ;
    }
    croak(Nullch);
}


XS(_wrap_Network_species_set) {
    {
        Network *arg1 = (Network *) 0 ;
        Reactant *arg2 = (Reactant *) 0 ;
        int argvi = 0;
        dXSARGS;
        
        if ((items < 2) || (items > 2)) {
            SWIG_croak("Usage: Network_species_set(self,species);");
        }
        {
            if (SWIG_ConvertPtr(ST(0), (void **) &arg1, SWIGTYPE_p_Network,0) < 0) {
                SWIG_croak("Type error in argument 1 of Network_species_set. Expected _p_Network");
            }
        }
        {
            if (SWIG_ConvertPtr(ST(1), (void **) &arg2, SWIGTYPE_p_Reactant,0) < 0) {
                SWIG_croak("Type error in argument 2 of Network_species_set. Expected _p_Reactant");
            }
        }
        if (arg1) (arg1)->species = arg2;
        
        
        XSRETURN(argvi);
        fail:
        ;
    }
    croak(Nullch);
}


XS(_wrap_Network_species_get) {
    {
        Network *arg1 = (Network *) 0 ;
        Reactant *result;
        int argvi = 0;
        dXSARGS;
        
        if ((items < 1) || (items > 1)) {
            SWIG_croak("Usage: Network_species_get(self);");
        }
        {
            if (SWIG_ConvertPtr(ST(0), (void **) &arg1, SWIGTYPE_p_Network,0) < 0) {
                SWIG_croak("Type error in argument 1 of Network_species_get. Expected _p_Network");
            }
        }
        result = (Reactant *) ((arg1)->species);
        
        ST(argvi) = sv_newmortal();
        SWIG_MakePtr(ST(argvi++), (void *) result, SWIGTYPE_p_Reactant, SWIG_SHADOW|0);
        XSRETURN(argvi);
        fail:
        ;
    }
    croak(Nullch);
}


XS(_wrap_Network_reactions_set) {
    {
        Network *arg1 = (Network *) 0 ;
        Reaction *arg2 = (Reaction *) 0 ;
        int argvi = 0;
        dXSARGS;
        
        if ((items < 2) || (items > 2)) {
            SWIG_croak("Usage: Network_reactions_set(self,reactions);");
        }
        {
            if (SWIG_ConvertPtr(ST(0), (void **) &arg1, SWIGTYPE_p_Network,0) < 0) {
                SWIG_croak("Type error in argument 1 of Network_reactions_set. Expected _p_Network");
            }
        }
        {
            if (SWIG_ConvertPtr(ST(1), (void **) &arg2, SWIGTYPE_p_Reaction,0) < 0) {
                SWIG_croak("Type error in argument 2 of Network_reactions_set. Expected _p_Reaction");
            }
        }
        if (arg1) (arg1)->reactions = arg2;
        
        
        XSRETURN(argvi);
        fail:
        ;
    }
    croak(Nullch);
}


XS(_wrap_Network_reactions_get) {
    {
        Network *arg1 = (Network *) 0 ;
        Reaction *result;
        int argvi = 0;
        dXSARGS;
        
        if ((items < 1) || (items > 1)) {
            SWIG_croak("Usage: Network_reactions_get(self);");
        }
        {
            if (SWIG_ConvertPtr(ST(0), (void **) &arg1, SWIGTYPE_p_Network,0) < 0) {
                SWIG_croak("Type error in argument 1 of Network_reactions_get. Expected _p_Network");
            }
        }
        result = (Reaction *) ((arg1)->reactions);
        
        ST(argvi) = sv_newmortal();
        SWIG_MakePtr(ST(argvi++), (void *) result, SWIGTYPE_p_Reaction, SWIG_SHADOW|0);
        XSRETURN(argvi);
        fail:
        ;
    }
    croak(Nullch);
}


XS(_wrap_new_Network) {
    {
        int arg1 = (int) 1 ;
        Network *result;
        int argvi = 0;
        dXSARGS;
        
        if ((items < 0) || (items > 1)) {
            SWIG_croak("Usage: new_Network(num);");
        }
        if (items > 0) {
            arg1 = (int) SvIV(ST(0));
        }
        result = (Network *)new_Network(arg1);
        
        ST(argvi) = sv_newmortal();
        SWIG_MakePtr(ST(argvi++), (void *) result, SWIGTYPE_p_Network, SWIG_SHADOW|SWIG_OWNER);
        XSRETURN(argvi);
        fail:
        ;
    }
    croak(Nullch);
}


XS(_wrap_delete_Network) {
    {
        Network *arg1 = (Network *) 0 ;
        int argvi = 0;
        dXSARGS;
        
        if ((items < 1) || (items > 1)) {
            SWIG_croak("Usage: delete_Network(self);");
        }
        {
            if (SWIG_ConvertPtr(ST(0), (void **) &arg1, SWIGTYPE_p_Network,0) < 0) {
                SWIG_croak("Type error in argument 1 of delete_Network. Expected _p_Network");
            }
        }
        delete_Network(arg1);
        
        
        XSRETURN(argvi);
        fail:
        ;
    }
    croak(Nullch);
}


XS(_wrap_Network_get) {
    {
        Network *arg1 = (Network *) 0 ;
        int arg2 ;
        Network *result;
        int argvi = 0;
        dXSARGS;
        
        if ((items < 2) || (items > 2)) {
            SWIG_croak("Usage: Network_get(self,i);");
        }
        {
            if (SWIG_ConvertPtr(ST(0), (void **) &arg1, SWIGTYPE_p_Network,0) < 0) {
                SWIG_croak("Type error in argument 1 of Network_get. Expected _p_Network");
            }
        }
        arg2 = (int) SvIV(ST(1));
        result = (Network *)Network_get(arg1,arg2);
        
        ST(argvi) = sv_newmortal();
        SWIG_MakePtr(ST(argvi++), (void *) result, SWIGTYPE_p_Network, SWIG_SHADOW|0);
        XSRETURN(argvi);
        fail:
        ;
    }
    croak(Nullch);
}


XS(_wrap_Network_output) {
    {
        Network *arg1 = (Network *) 0 ;
        int argvi = 0;
        dXSARGS;
        
        if ((items < 1) || (items > 1)) {
            SWIG_croak("Usage: Network_output(self);");
        }
        {
            if (SWIG_ConvertPtr(ST(0), (void **) &arg1, SWIGTYPE_p_Network,0) < 0) {
                SWIG_croak("Type error in argument 1 of Network_output. Expected _p_Network");
            }
        }
        Network_output(arg1);
        
        
        XSRETURN(argvi);
        fail:
        ;
    }
    croak(Nullch);
}


XS(_wrap_ParseReaction) {
    {
        char *arg1 = (char *) 0 ;
        char arg2 ;
        int arg3 ;
        Reaction *result;
        int argvi = 0;
        dXSARGS;
        
        if ((items < 3) || (items > 3)) {
            SWIG_croak("Usage: ParseReaction(line,Type,parse_line_number);");
        }
        if (!SvOK((SV*) ST(0))) arg1 = 0;
        else arg1 = (char *) SvPV(ST(0), PL_na);
        arg2 = (char) *SvPV(ST(1),PL_na);
        arg3 = (int) SvIV(ST(2));
        result = (Reaction *)ParseReaction(arg1,arg2,arg3);
        
        ST(argvi) = sv_newmortal();
        SWIG_MakePtr(ST(argvi++), (void *) result, SWIGTYPE_p_Reaction, SWIG_SHADOW|SWIG_OWNER);
        XSRETURN(argvi);
        fail:
        ;
    }
    croak(Nullch);
}


XS(_wrap_MakeTokenList) {
    {
        char *arg1 = (char *) 0 ;
        char **arg2 = (char **) 0 ;
        int result;
        int argvi = 0;
        dXSARGS;
        
        if ((items < 2) || (items > 2)) {
            SWIG_croak("Usage: MakeTokenList(line,TL);");
        }
        if (!SvOK((SV*) ST(0))) arg1 = 0;
        else arg1 = (char *) SvPV(ST(0), PL_na);
        {
            if (SWIG_ConvertPtr(ST(1), (void **) &arg2, SWIGTYPE_p_p_char,0) < 0) {
                SWIG_croak("Type error in argument 2 of MakeTokenList. Expected _p_p_char");
            }
        }
        result = (int)MakeTokenList(arg1,arg2);
        
        ST(argvi) = sv_newmortal();
        sv_setiv(ST(argvi++), (IV) result);
        XSRETURN(argvi);
        fail:
        ;
    }
    croak(Nullch);
}


XS(_wrap_ReadNetwork) {
    {
        FILE *arg1 = (FILE *) 0 ;
        Network *result;
        int argvi = 0;
        dXSARGS;
        
        if ((items < 1) || (items > 1)) {
            SWIG_croak("Usage: ReadNetwork(fp);");
        }
        {
            if (SvOK(ST(0))) /* check for undef */
            arg1 = PerlIO_findFILE(IoIFP(sv_2io(ST(0))));
            else
            arg1 = (FILE *)NULL;
        }
        result = (Network *)ReadNetwork(arg1);
        
        ST(argvi) = sv_newmortal();
        SWIG_MakePtr(ST(argvi++), (void *) result, SWIGTYPE_p_Network, SWIG_SHADOW|SWIG_OWNER);
        XSRETURN(argvi);
        fail:
        ;
    }
    croak(Nullch);
}


XS(_wrap_fPrintReaction) {
    {
        FILE *arg1 = (FILE *) 0 ;
        Reaction *arg2 = (Reaction *) 0 ;
        int argvi = 0;
        dXSARGS;
        
        if ((items < 2) || (items > 2)) {
            SWIG_croak("Usage: fPrintReaction(fp,R);");
        }
        {
            if (SvOK(ST(0))) /* check for undef */
            arg1 = PerlIO_findFILE(IoIFP(sv_2io(ST(0))));
            else
            arg1 = (FILE *)NULL;
        }
        {
            if (SWIG_ConvertPtr(ST(1), (void **) &arg2, SWIGTYPE_p_Reaction,0) < 0) {
                SWIG_croak("Type error in argument 2 of fPrintReaction. Expected _p_Reaction");
            }
        }
        fPrintReaction(arg1,arg2);
        
        
        XSRETURN(argvi);
        fail:
        ;
    }
    croak(Nullch);
}


XS(_wrap_fPrintNetwork) {
    {
        FILE *arg1 = (FILE *) 0 ;
        Network *arg2 = (Network *) 0 ;
        int argvi = 0;
        dXSARGS;
        
        if ((items < 2) || (items > 2)) {
            SWIG_croak("Usage: fPrintNetwork(fp,NET);");
        }
        {
            if (SvOK(ST(0))) /* check for undef */
            arg1 = PerlIO_findFILE(IoIFP(sv_2io(ST(0))));
            else
            arg1 = (FILE *)NULL;
        }
        {
            if (SWIG_ConvertPtr(ST(1), (void **) &arg2, SWIGTYPE_p_Network,0) < 0) {
                SWIG_croak("Type error in argument 2 of fPrintNetwork. Expected _p_Network");
            }
        }
        fPrintNetwork(arg1,arg2);
        
        
        XSRETURN(argvi);
        fail:
        ;
    }
    croak(Nullch);
}


XS(_wrap_ReadMetatool) {
    {
        FILE *arg1 = (FILE *) 0 ;
        Network *result;
        int argvi = 0;
        dXSARGS;
        
        if ((items < 1) || (items > 1)) {
            SWIG_croak("Usage: ReadMetatool(fp);");
        }
        {
            if (SvOK(ST(0))) /* check for undef */
            arg1 = PerlIO_findFILE(IoIFP(sv_2io(ST(0))));
            else
            arg1 = (FILE *)NULL;
        }
        result = (Network *)ReadMetatool(arg1);
        
        ST(argvi) = sv_newmortal();
        SWIG_MakePtr(ST(argvi++), (void *) result, SWIGTYPE_p_Network, SWIG_SHADOW|SWIG_OWNER);
        XSRETURN(argvi);
        fail:
        ;
    }
    croak(Nullch);
}


XS(_wrap_fPrintMetatool) {
    {
        FILE *arg1 = (FILE *) 0 ;
        Network *arg2 = (Network *) 0 ;
        int argvi = 0;
        dXSARGS;
        
        if ((items < 2) || (items > 2)) {
            SWIG_croak("Usage: fPrintMetatool(fp,N);");
        }
        {
            if (SvOK(ST(0))) /* check for undef */
            arg1 = PerlIO_findFILE(IoIFP(sv_2io(ST(0))));
            else
            arg1 = (FILE *)NULL;
        }
        {
            if (SWIG_ConvertPtr(ST(1), (void **) &arg2, SWIGTYPE_p_Network,0) < 0) {
                SWIG_croak("Type error in argument 2 of fPrintMetatool. Expected _p_Network");
            }
        }
        fPrintMetatool(arg1,arg2);
        
        
        XSRETURN(argvi);
        fail:
        ;
    }
    croak(Nullch);
}


XS(_wrap_ReadPalssonMat) {
    {
        FILE *arg1 = (FILE *) 0 ;
        Network *result;
        int argvi = 0;
        dXSARGS;
        
        if ((items < 1) || (items > 1)) {
            SWIG_croak("Usage: ReadPalssonMat(fp);");
        }
        {
            if (SvOK(ST(0))) /* check for undef */
            arg1 = PerlIO_findFILE(IoIFP(sv_2io(ST(0))));
            else
            arg1 = (FILE *)NULL;
        }
        result = (Network *)ReadPalssonMat(arg1);
        
        ST(argvi) = sv_newmortal();
        SWIG_MakePtr(ST(argvi++), (void *) result, SWIGTYPE_p_Network, SWIG_SHADOW|SWIG_OWNER);
        XSRETURN(argvi);
        fail:
        ;
    }
    croak(Nullch);
}


XS(_wrap_FreeReaction) {
    {
        Reaction arg1 ;
        int argvi = 0;
        dXSARGS;
        
        if ((items < 1) || (items > 1)) {
            SWIG_croak("Usage: FreeReaction(R);");
        }
        {
            Reaction * argp;
            if (SWIG_ConvertPtr(ST(0),(void **) &argp, SWIGTYPE_p_Reaction,0) < 0) {
                SWIG_croak("Type error in argument 1 of FreeReaction. Expected _p_Reaction");
            }
            arg1 = *argp;
        }
        FreeReaction(arg1);
        
        
        XSRETURN(argvi);
        fail:
        ;
    }
    croak(Nullch);
}


XS(_wrap_FreeNetwork) {
    {
        Network *arg1 = (Network *) 0 ;
        int argvi = 0;
        dXSARGS;
        
        if ((items < 1) || (items > 1)) {
            SWIG_croak("Usage: FreeNetwork(N);");
        }
        {
            if (SWIG_ConvertPtr(ST(0), (void **) &arg1, SWIGTYPE_p_Network,0) < 0) {
                SWIG_croak("Type error in argument 1 of FreeNetwork. Expected _p_Network");
            }
        }
        FreeNetwork(arg1);
        
        
        XSRETURN(argvi);
        fail:
        ;
    }
    croak(Nullch);
}


XS(_wrap_StoichMat) {
    {
        Network *arg1 = (Network *) 0 ;
        double **result;
        int argvi = 0;
        dXSARGS;
        
        if ((items < 1) || (items > 1)) {
            SWIG_croak("Usage: StoichMat(NET);");
        }
        {
            if (SWIG_ConvertPtr(ST(0), (void **) &arg1, SWIGTYPE_p_Network,0) < 0) {
                SWIG_croak("Type error in argument 1 of StoichMat. Expected _p_Network");
            }
        }
        result = (double **)StoichMat(arg1);
        
        ST(argvi) = sv_newmortal();
        SWIG_MakePtr(ST(argvi++), (void *) result, SWIGTYPE_p_p_double, 0|0);
        XSRETURN(argvi);
        fail:
        ;
    }
    croak(Nullch);
}


XS(_wrap_AdjMat) {
    {
        Network *arg1 = (Network *) 0 ;
        double **result;
        int argvi = 0;
        dXSARGS;
        
        if ((items < 1) || (items > 1)) {
            SWIG_croak("Usage: AdjMat(NET);");
        }
        {
            if (SWIG_ConvertPtr(ST(0), (void **) &arg1, SWIGTYPE_p_Network,0) < 0) {
                SWIG_croak("Type error in argument 1 of AdjMat. Expected _p_Network");
            }
        }
        result = (double **)AdjMat(arg1);
        
        ST(argvi) = sv_newmortal();
        SWIG_MakePtr(ST(argvi++), (void *) result, SWIGTYPE_p_p_double, 0|0);
        XSRETURN(argvi);
        fail:
        ;
    }
    croak(Nullch);
}


XS(_wrap_fPrintStoichMat) {
    {
        FILE *arg1 = (FILE *) 0 ;
        double **arg2 = (double **) 0 ;
        Network *arg3 = (Network *) 0 ;
        int argvi = 0;
        dXSARGS;
        
        if ((items < 3) || (items > 3)) {
            SWIG_croak("Usage: fPrintStoichMat(fp,S,NET);");
        }
        {
            if (SvOK(ST(0))) /* check for undef */
            arg1 = PerlIO_findFILE(IoIFP(sv_2io(ST(0))));
            else
            arg1 = (FILE *)NULL;
        }
        {
            if (SWIG_ConvertPtr(ST(1), (void **) &arg2, SWIGTYPE_p_p_double,0) < 0) {
                SWIG_croak("Type error in argument 2 of fPrintStoichMat. Expected _p_p_double");
            }
        }
        {
            if (SWIG_ConvertPtr(ST(2), (void **) &arg3, SWIGTYPE_p_Network,0) < 0) {
                SWIG_croak("Type error in argument 3 of fPrintStoichMat. Expected _p_Network");
            }
        }
        fPrintStoichMat(arg1,arg2,arg3);
        
        
        XSRETURN(argvi);
        fail:
        ;
    }
    croak(Nullch);
}


XS(_wrap_Network2gml) {
    {
        FILE *arg1 = (FILE *) 0 ;
        Network *arg2 = (Network *) 0 ;
        int argvi = 0;
        dXSARGS;
        
        if ((items < 2) || (items > 2)) {
            SWIG_croak("Usage: Network2gml(fp,NET);");
        }
        {
            if (SvOK(ST(0))) /* check for undef */
            arg1 = PerlIO_findFILE(IoIFP(sv_2io(ST(0))));
            else
            arg1 = (FILE *)NULL;
        }
        {
            if (SWIG_ConvertPtr(ST(1), (void **) &arg2, SWIGTYPE_p_Network,0) < 0) {
                SWIG_croak("Type error in argument 2 of Network2gml. Expected _p_Network");
            }
        }
        Network2gml(arg1,arg2);
        
        
        XSRETURN(argvi);
        fail:
        ;
    }
    croak(Nullch);
}


XS(_wrap_Network2dot) {
    {
        FILE *arg1 = (FILE *) 0 ;
        Network *arg2 = (Network *) 0 ;
        int argvi = 0;
        dXSARGS;
        
        if ((items < 2) || (items > 2)) {
            SWIG_croak("Usage: Network2dot(fp,NET);");
        }
        {
            if (SvOK(ST(0))) /* check for undef */
            arg1 = PerlIO_findFILE(IoIFP(sv_2io(ST(0))));
            else
            arg1 = (FILE *)NULL;
        }
        {
            if (SWIG_ConvertPtr(ST(1), (void **) &arg2, SWIGTYPE_p_Network,0) < 0) {
                SWIG_croak("Type error in argument 2 of Network2dot. Expected _p_Network");
            }
        }
        Network2dot(arg1,arg2);
        
        
        XSRETURN(argvi);
        fail:
        ;
    }
    croak(Nullch);
}


XS(_wrap_NetStrongDiff) {
    {
        Network *arg1 = (Network *) 0 ;
        Network *arg2 = (Network *) 0 ;
        Network *result;
        int argvi = 0;
        dXSARGS;
        
        if ((items < 2) || (items > 2)) {
            SWIG_croak("Usage: NetStrongDiff(N1,N2);");
        }
        {
            if (SWIG_ConvertPtr(ST(0), (void **) &arg1, SWIGTYPE_p_Network,0) < 0) {
                SWIG_croak("Type error in argument 1 of NetStrongDiff. Expected _p_Network");
            }
        }
        {
            if (SWIG_ConvertPtr(ST(1), (void **) &arg2, SWIGTYPE_p_Network,0) < 0) {
                SWIG_croak("Type error in argument 2 of NetStrongDiff. Expected _p_Network");
            }
        }
        result = (Network *)NetStrongDiff((struct Network const *)arg1,(struct Network const *)arg2);
        
        ST(argvi) = sv_newmortal();
        SWIG_MakePtr(ST(argvi++), (void *) result, SWIGTYPE_p_Network, SWIG_SHADOW|SWIG_OWNER);
        XSRETURN(argvi);
        fail:
        ;
    }
    croak(Nullch);
}


XS(_wrap_NetDiff) {
    {
        Network *arg1 = (Network *) 0 ;
        Network *arg2 = (Network *) 0 ;
        Network *result;
        int argvi = 0;
        dXSARGS;
        
        if ((items < 2) || (items > 2)) {
            SWIG_croak("Usage: NetDiff(N1,N2);");
        }
        {
            if (SWIG_ConvertPtr(ST(0), (void **) &arg1, SWIGTYPE_p_Network,0) < 0) {
                SWIG_croak("Type error in argument 1 of NetDiff. Expected _p_Network");
            }
        }
        {
            if (SWIG_ConvertPtr(ST(1), (void **) &arg2, SWIGTYPE_p_Network,0) < 0) {
                SWIG_croak("Type error in argument 2 of NetDiff. Expected _p_Network");
            }
        }
        result = (Network *)NetDiff((struct Network const *)arg1,(struct Network const *)arg2);
        
        ST(argvi) = sv_newmortal();
        SWIG_MakePtr(ST(argvi++), (void *) result, SWIGTYPE_p_Network, SWIG_SHADOW|SWIG_OWNER);
        XSRETURN(argvi);
        fail:
        ;
    }
    croak(Nullch);
}


XS(_wrap_NetCup) {
    {
        Network *arg1 = (Network *) 0 ;
        Network *arg2 = (Network *) 0 ;
        Network *result;
        int argvi = 0;
        dXSARGS;
        
        if ((items < 2) || (items > 2)) {
            SWIG_croak("Usage: NetCup(N1,N2);");
        }
        {
            if (SWIG_ConvertPtr(ST(0), (void **) &arg1, SWIGTYPE_p_Network,0) < 0) {
                SWIG_croak("Type error in argument 1 of NetCup. Expected _p_Network");
            }
        }
        {
            if (SWIG_ConvertPtr(ST(1), (void **) &arg2, SWIGTYPE_p_Network,0) < 0) {
                SWIG_croak("Type error in argument 2 of NetCup. Expected _p_Network");
            }
        }
        result = (Network *)NetCup((struct Network const *)arg1,(struct Network const *)arg2);
        
        ST(argvi) = sv_newmortal();
        SWIG_MakePtr(ST(argvi++), (void *) result, SWIGTYPE_p_Network, SWIG_SHADOW|SWIG_OWNER);
        XSRETURN(argvi);
        fail:
        ;
    }
    croak(Nullch);
}


XS(_wrap_NetCap) {
    {
        Network *arg1 = (Network *) 0 ;
        Network *arg2 = (Network *) 0 ;
        Network *result;
        int argvi = 0;
        dXSARGS;
        
        if ((items < 2) || (items > 2)) {
            SWIG_croak("Usage: NetCap(N1,N2);");
        }
        {
            if (SWIG_ConvertPtr(ST(0), (void **) &arg1, SWIGTYPE_p_Network,0) < 0) {
                SWIG_croak("Type error in argument 1 of NetCap. Expected _p_Network");
            }
        }
        {
            if (SWIG_ConvertPtr(ST(1), (void **) &arg2, SWIGTYPE_p_Network,0) < 0) {
                SWIG_croak("Type error in argument 2 of NetCap. Expected _p_Network");
            }
        }
        result = (Network *)NetCap((struct Network const *)arg1,(struct Network const *)arg2);
        
        ST(argvi) = sv_newmortal();
        SWIG_MakePtr(ST(argvi++), (void *) result, SWIGTYPE_p_Network, SWIG_SHADOW|SWIG_OWNER);
        XSRETURN(argvi);
        fail:
        ;
    }
    croak(Nullch);
}


XS(_wrap_CopyNetwork) {
    {
        Network *arg1 = (Network *) 0 ;
        Network *result;
        int argvi = 0;
        dXSARGS;
        
        if ((items < 1) || (items > 1)) {
            SWIG_croak("Usage: CopyNetwork(N);");
        }
        {
            if (SWIG_ConvertPtr(ST(0), (void **) &arg1, SWIGTYPE_p_Network,0) < 0) {
                SWIG_croak("Type error in argument 1 of CopyNetwork. Expected _p_Network");
            }
        }
        result = (Network *)CopyNetwork((struct Network const *)arg1);
        
        ST(argvi) = sv_newmortal();
        SWIG_MakePtr(ST(argvi++), (void *) result, SWIGTYPE_p_Network, SWIG_SHADOW|SWIG_OWNER);
        XSRETURN(argvi);
        fail:
        ;
    }
    croak(Nullch);
}


XS(_wrap_CopyReaction) {
    {
        Reaction arg1 ;
        Reactant *arg2 = (Reactant *) 0 ;
        int arg3 ;
        Reaction result;
        int argvi = 0;
        dXSARGS;
        
        if ((items < 3) || (items > 3)) {
            SWIG_croak("Usage: CopyReaction(R,S,numS);");
        }
        {
            Reaction * argp;
            if (SWIG_ConvertPtr(ST(0),(void **) &argp, SWIGTYPE_p_Reaction,0) < 0) {
                SWIG_croak("Type error in argument 1 of CopyReaction. Expected _p_Reaction");
            }
            arg1 = *argp;
        }
        {
            if (SWIG_ConvertPtr(ST(1), (void **) &arg2, SWIGTYPE_p_Reactant,0) < 0) {
                SWIG_croak("Type error in argument 2 of CopyReaction. Expected _p_Reactant");
            }
        }
        arg3 = (int) SvIV(ST(2));
        result = CopyReaction(arg1,(struct Reactant const *)arg2,arg3);
        
        {
            Reaction * resultobj = (Reaction *) malloc(sizeof(Reaction));
            memmove(resultobj, &result, sizeof(Reaction));
            ST(argvi) = sv_newmortal();
            SWIG_MakePtr(ST(argvi++), (void *) resultobj, SWIGTYPE_p_Reaction, SWIG_SHADOW|SWIG_OWNER);
        }
        XSRETURN(argvi);
        fail:
        ;
    }
    croak(Nullch);
}


XS(_wrap_find_formula) {
    {
        char *arg1 = (char *) 0 ;
        Reactant *arg2 = (Reactant *) 0 ;
        int arg3 ;
        Reactant *result;
        int argvi = 0;
        dXSARGS;
        
        if ((items < 3) || (items > 3)) {
            SWIG_croak("Usage: find_formula(formula,S,num_S);");
        }
        if (!SvOK((SV*) ST(0))) arg1 = 0;
        else arg1 = (char *) SvPV(ST(0), PL_na);
        {
            if (SWIG_ConvertPtr(ST(1), (void **) &arg2, SWIGTYPE_p_Reactant,0) < 0) {
                SWIG_croak("Type error in argument 2 of find_formula. Expected _p_Reactant");
            }
        }
        arg3 = (int) SvIV(ST(2));
        result = (Reactant *)find_formula((char const *)arg1,(struct Reactant const *)arg2,arg3);
        
        ST(argvi) = sv_newmortal();
        SWIG_MakePtr(ST(argvi++), (void *) result, SWIGTYPE_p_Reactant, SWIG_SHADOW|0);
        XSRETURN(argvi);
        fail:
        ;
    }
    croak(Nullch);
}


XS(_wrap_find_reaction) {
    {
        Reaction arg1 ;
        Reaction *arg2 = (Reaction *) 0 ;
        int arg3 ;
        Reaction *result;
        int argvi = 0;
        dXSARGS;
        
        if ((items < 3) || (items > 3)) {
            SWIG_croak("Usage: find_reaction(R,RL,numR);");
        }
        {
            Reaction * argp;
            if (SWIG_ConvertPtr(ST(0),(void **) &argp, SWIGTYPE_p_Reaction,0) < 0) {
                SWIG_croak("Type error in argument 1 of find_reaction. Expected _p_Reaction");
            }
            arg1 = *argp;
        }
        {
            if (SWIG_ConvertPtr(ST(1), (void **) &arg2, SWIGTYPE_p_Reaction,0) < 0) {
                SWIG_croak("Type error in argument 2 of find_reaction. Expected _p_Reaction");
            }
        }
        arg3 = (int) SvIV(ST(2));
        result = (Reaction *)find_reaction(arg1,(struct Reaction const *)arg2,arg3);
        
        ST(argvi) = sv_newmortal();
        SWIG_MakePtr(ST(argvi++), (void *) result, SWIGTYPE_p_Reaction, SWIG_SHADOW|0);
        XSRETURN(argvi);
        fail:
        ;
    }
    croak(Nullch);
}


XS(_wrap_comp_reactants) {
    {
        void *arg1 = (void *) 0 ;
        void *arg2 = (void *) 0 ;
        int result;
        int argvi = 0;
        dXSARGS;
        
        if ((items < 2) || (items > 2)) {
            SWIG_croak("Usage: comp_reactants(a,b);");
        }
        {
            if (SWIG_ConvertPtr(ST(0), (void **) &arg1, 0,0) < 0) {
                SWIG_croak("Type error in argument 1 of comp_reactants. Expected _p_void");
            }
        }
        {
            if (SWIG_ConvertPtr(ST(1), (void **) &arg2, 0,0) < 0) {
                SWIG_croak("Type error in argument 2 of comp_reactants. Expected _p_void");
            }
        }
        result = (int)comp_reactants((void const *)arg1,(void const *)arg2);
        
        ST(argvi) = sv_newmortal();
        sv_setiv(ST(argvi++), (IV) result);
        XSRETURN(argvi);
        fail:
        ;
    }
    croak(Nullch);
}


XS(_wrap_comp_reactions) {
    {
        Reaction *arg1 = (Reaction *) 0 ;
        Reaction *arg2 = (Reaction *) 0 ;
        int result;
        int argvi = 0;
        dXSARGS;
        
        if ((items < 2) || (items > 2)) {
            SWIG_croak("Usage: comp_reactions(R1,R2);");
        }
        {
            if (SWIG_ConvertPtr(ST(0), (void **) &arg1, SWIGTYPE_p_Reaction,0) < 0) {
                SWIG_croak("Type error in argument 1 of comp_reactions. Expected _p_Reaction");
            }
        }
        {
            if (SWIG_ConvertPtr(ST(1), (void **) &arg2, SWIGTYPE_p_Reaction,0) < 0) {
                SWIG_croak("Type error in argument 2 of comp_reactions. Expected _p_Reaction");
            }
        }
        result = (int)comp_reactions((struct Reaction const *)arg1,(struct Reaction const *)arg2);
        
        ST(argvi) = sv_newmortal();
        sv_setiv(ST(argvi++), (IV) result);
        XSRETURN(argvi);
        fail:
        ;
    }
    croak(Nullch);
}


XS(_wrap_comp_networks) {
    {
        Network *arg1 = (Network *) 0 ;
        Network *arg2 = (Network *) 0 ;
        int result;
        int argvi = 0;
        dXSARGS;
        
        if ((items < 2) || (items > 2)) {
            SWIG_croak("Usage: comp_networks(N1,N2);");
        }
        {
            if (SWIG_ConvertPtr(ST(0), (void **) &arg1, SWIGTYPE_p_Network,0) < 0) {
                SWIG_croak("Type error in argument 1 of comp_networks. Expected _p_Network");
            }
        }
        {
            if (SWIG_ConvertPtr(ST(1), (void **) &arg2, SWIGTYPE_p_Network,0) < 0) {
                SWIG_croak("Type error in argument 2 of comp_networks. Expected _p_Network");
            }
        }
        result = (int)comp_networks(arg1,arg2);
        
        ST(argvi) = sv_newmortal();
        sv_setiv(ST(argvi++), (IV) result);
        XSRETURN(argvi);
        fail:
        ;
    }
    croak(Nullch);
}


XS(_wrap_sort_reactions) {
    {
        Network *arg1 = (Network *) 0 ;
        int argvi = 0;
        dXSARGS;
        
        if ((items < 1) || (items > 1)) {
            SWIG_croak("Usage: sort_reactions(N);");
        }
        {
            if (SWIG_ConvertPtr(ST(0), (void **) &arg1, SWIGTYPE_p_Network,0) < 0) {
                SWIG_croak("Type error in argument 1 of sort_reactions. Expected _p_Network");
            }
        }
        sort_reactions(arg1);
        
        
        XSRETURN(argvi);
        fail:
        ;
    }
    croak(Nullch);
}


/* -------- TYPE CONVERSION AND EQUIVALENCE RULES (BEGIN) -------- */

static swig_type_info _swigt__p_Eqterm = {"Networks::EqTerm", "struct Eqterm *|EqTerm *", 0, 0, 0};
static swig_type_info _swigt__p_FILE = {"_p_FILE", "FILE *", 0, 0, 0};
static swig_type_info _swigt__p_Network = {"Networks::Network", "struct Network *|Network *", 0, 0, 0};
static swig_type_info _swigt__p_Reactant = {"Networks::Reactant", "struct Reactant *|Reactant *", 0, 0, 0};
static swig_type_info _swigt__p_Reaction = {"Networks::Reaction", "struct Reaction *|Reaction *", 0, 0, 0};
static swig_type_info _swigt__p_p_char = {"_p_p_char", "char **", 0, 0, 0};
static swig_type_info _swigt__p_p_double = {"_p_p_double", "double **", 0, 0, 0};

static swig_type_info *swig_type_initial[] = {
  &_swigt__p_Eqterm,
  &_swigt__p_FILE,
  &_swigt__p_Network,
  &_swigt__p_Reactant,
  &_swigt__p_Reaction,
  &_swigt__p_p_char,
  &_swigt__p_p_double,
};

static swig_cast_info _swigc__p_Eqterm[] = {  {&_swigt__p_Eqterm, 0, 0, 0},{0, 0, 0, 0}};
static swig_cast_info _swigc__p_FILE[] = {  {&_swigt__p_FILE, 0, 0, 0},{0, 0, 0, 0}};
static swig_cast_info _swigc__p_Network[] = {  {&_swigt__p_Network, 0, 0, 0},{0, 0, 0, 0}};
static swig_cast_info _swigc__p_Reactant[] = {  {&_swigt__p_Reactant, 0, 0, 0},{0, 0, 0, 0}};
static swig_cast_info _swigc__p_Reaction[] = {  {&_swigt__p_Reaction, 0, 0, 0},{0, 0, 0, 0}};
static swig_cast_info _swigc__p_p_char[] = {  {&_swigt__p_p_char, 0, 0, 0},{0, 0, 0, 0}};
static swig_cast_info _swigc__p_p_double[] = {  {&_swigt__p_p_double, 0, 0, 0},{0, 0, 0, 0}};

static swig_cast_info *swig_cast_initial[] = {
  _swigc__p_Eqterm,
  _swigc__p_FILE,
  _swigc__p_Network,
  _swigc__p_Reactant,
  _swigc__p_Reaction,
  _swigc__p_p_char,
  _swigc__p_p_double,
};


/* -------- TYPE CONVERSION AND EQUIVALENCE RULES (END) -------- */

static swig_constant_info swig_constants[] = {
{ SWIG_FLOAT,   (char *) SWIG_prefix "VERSION", 0, (double) 0.01, 0, 0},
{0,0,0,0,0,0}
};
#ifdef __cplusplus
}
#endif
static swig_variable_info swig_variables[] = {
{0,0,0,0}
};
static swig_command_info swig_commands[] = {
{"Networksc::Reactant_formula_set", _wrap_Reactant_formula_set},
{"Networksc::Reactant_formula_get", _wrap_Reactant_formula_get},
{"Networksc::Reactant_ID_set", _wrap_Reactant_ID_set},
{"Networksc::Reactant_ID_get", _wrap_Reactant_ID_get},
{"Networksc::Reactant_get", _wrap_Reactant_get},
{"Networksc::new_Reactant", _wrap_new_Reactant},
{"Networksc::delete_Reactant", _wrap_delete_Reactant},
{"Networksc::EqTerm_c_set", _wrap_EqTerm_c_set},
{"Networksc::EqTerm_c_get", _wrap_EqTerm_c_get},
{"Networksc::EqTerm_r_set", _wrap_EqTerm_r_set},
{"Networksc::EqTerm_r_get", _wrap_EqTerm_r_get},
{"Networksc::EqTerm_get", _wrap_EqTerm_get},
{"Networksc::new_EqTerm", _wrap_new_EqTerm},
{"Networksc::delete_EqTerm", _wrap_delete_EqTerm},
{"Networksc::Reaction_name_set", _wrap_Reaction_name_set},
{"Networksc::Reaction_name_get", _wrap_Reaction_name_get},
{"Networksc::Reaction_comment_set", _wrap_Reaction_comment_set},
{"Networksc::Reaction_comment_get", _wrap_Reaction_comment_get},
{"Networksc::Reaction_ID_set", _wrap_Reaction_ID_set},
{"Networksc::Reaction_ID_get", _wrap_Reaction_ID_get},
{"Networksc::Reaction_members_set", _wrap_Reaction_members_set},
{"Networksc::Reaction_members_get", _wrap_Reaction_members_get},
{"Networksc::Reaction_reversible_set", _wrap_Reaction_reversible_set},
{"Networksc::Reaction_reversible_get", _wrap_Reaction_reversible_get},
{"Networksc::Reaction_pseudo_set", _wrap_Reaction_pseudo_set},
{"Networksc::Reaction_pseudo_get", _wrap_Reaction_pseudo_get},
{"Networksc::Reaction_rate_set", _wrap_Reaction_rate_set},
{"Networksc::Reaction_rate_get", _wrap_Reaction_rate_get},
{"Networksc::Reaction_eq_set", _wrap_Reaction_eq_set},
{"Networksc::Reaction_eq_get", _wrap_Reaction_eq_get},
{"Networksc::new_Reaction", _wrap_new_Reaction},
{"Networksc::delete_Reaction", _wrap_delete_Reaction},
{"Networksc::Reaction_get", _wrap_Reaction_get},
{"Networksc::Reaction_output", _wrap_Reaction_output},
{"Networksc::Network_name_set", _wrap_Network_name_set},
{"Networksc::Network_name_get", _wrap_Network_name_get},
{"Networksc::Network_num_react_set", _wrap_Network_num_react_set},
{"Networksc::Network_num_react_get", _wrap_Network_num_react_get},
{"Networksc::Network_num_rev_react_set", _wrap_Network_num_rev_react_set},
{"Networksc::Network_num_rev_react_get", _wrap_Network_num_rev_react_get},
{"Networksc::Network_num_species_set", _wrap_Network_num_species_set},
{"Networksc::Network_num_species_get", _wrap_Network_num_species_get},
{"Networksc::Network_species_set", _wrap_Network_species_set},
{"Networksc::Network_species_get", _wrap_Network_species_get},
{"Networksc::Network_reactions_set", _wrap_Network_reactions_set},
{"Networksc::Network_reactions_get", _wrap_Network_reactions_get},
{"Networksc::new_Network", _wrap_new_Network},
{"Networksc::delete_Network", _wrap_delete_Network},
{"Networksc::Network_get", _wrap_Network_get},
{"Networksc::Network_output", _wrap_Network_output},
{"Networksc::ParseReaction", _wrap_ParseReaction},
{"Networksc::MakeTokenList", _wrap_MakeTokenList},
{"Networksc::ReadNetwork", _wrap_ReadNetwork},
{"Networksc::fPrintReaction", _wrap_fPrintReaction},
{"Networksc::fPrintNetwork", _wrap_fPrintNetwork},
{"Networksc::ReadMetatool", _wrap_ReadMetatool},
{"Networksc::fPrintMetatool", _wrap_fPrintMetatool},
{"Networksc::ReadPalssonMat", _wrap_ReadPalssonMat},
{"Networksc::FreeReaction", _wrap_FreeReaction},
{"Networksc::FreeNetwork", _wrap_FreeNetwork},
{"Networksc::StoichMat", _wrap_StoichMat},
{"Networksc::AdjMat", _wrap_AdjMat},
{"Networksc::fPrintStoichMat", _wrap_fPrintStoichMat},
{"Networksc::Network2gml", _wrap_Network2gml},
{"Networksc::Network2dot", _wrap_Network2dot},
{"Networksc::NetStrongDiff", _wrap_NetStrongDiff},
{"Networksc::NetDiff", _wrap_NetDiff},
{"Networksc::NetCup", _wrap_NetCup},
{"Networksc::NetCap", _wrap_NetCap},
{"Networksc::CopyNetwork", _wrap_CopyNetwork},
{"Networksc::CopyReaction", _wrap_CopyReaction},
{"Networksc::find_formula", _wrap_find_formula},
{"Networksc::find_reaction", _wrap_find_reaction},
{"Networksc::comp_reactants", _wrap_comp_reactants},
{"Networksc::comp_reactions", _wrap_comp_reactions},
{"Networksc::comp_networks", _wrap_comp_networks},
{"Networksc::sort_reactions", _wrap_sort_reactions},
{0,0}
};
/*************************************************************************
 * Type initialization:
 * This problem is tough by the requirement that no dynamic 
 * memory is used. Also, since swig_type_info structures store pointers to 
 * swig_cast_info structures and swig_cast_info structures store pointers back
 * to swig_type_info structures, we need some lookup code at initialization. 
 * The idea is that swig generates all the structures that are needed. 
 * The runtime then collects these partially filled structures. 
 * The SWIG_InitializeModule function takes these initial arrays out of 
 * swig_module, and does all the lookup, filling in the swig_module.types
 * array with the correct data and linking the correct swig_cast_info
 * structures together.

 * The generated swig_type_info structures are assigned staticly to an initial 
 * array. We just loop though that array, and handle each type individually.
 * First we lookup if this type has been already loaded, and if so, use the
 * loaded structure instead of the generated one. Then we have to fill in the
 * cast linked list. The cast data is initially stored in something like a
 * two-dimensional array. Each row corresponds to a type (there are the same
 * number of rows as there are in the swig_type_initial array). Each entry in
 * a column is one of the swig_cast_info structures for that type.
 * The cast_initial array is actually an array of arrays, because each row has
 * a variable number of columns. So to actually build the cast linked list,
 * we find the array of casts associated with the type, and loop through it 
 * adding the casts to the list. The one last trick we need to do is making
 * sure the type pointer in the swig_cast_info struct is correct.

 * First off, we lookup the cast->type name to see if it is already loaded. 
 * There are three cases to handle:
 *  1) If the cast->type has already been loaded AND the type we are adding
 *     casting info to has not been loaded (it is in this module), THEN we
 *     replace the cast->type pointer with the type pointer that has already
 *     been loaded.
 *  2) If BOTH types (the one we are adding casting info to, and the 
 *     cast->type) are loaded, THEN the cast info has already been loaded by
 *     the previous module so we just ignore it.
 *  3) Finally, if cast->type has not already been loaded, then we add that
 *     swig_cast_info to the linked list (because the cast->type) pointer will
 *     be correct.
**/

#ifdef __cplusplus
extern "C" {
#endif
    
    SWIGRUNTIME void
    SWIG_InitializeModule(void *clientdata) {
        swig_type_info *type, *ret;
        swig_cast_info *cast;
        size_t i;
        swig_module_info *module_head;
        static int init_run = 0;
        
        clientdata = clientdata;
        
        if (init_run) return;
        init_run = 1;
        
        /* Initialize the swig_module */
        swig_module.type_initial = swig_type_initial;
        swig_module.cast_initial = swig_cast_initial;
        
        /* Try and load any already created modules */
        module_head = SWIG_GetModule(clientdata);
        if (module_head) {
            swig_module.next = module_head->next;
            module_head->next = &swig_module;
        } else {
            /* This is the first module loaded */
            swig_module.next = &swig_module;
            SWIG_SetModule(clientdata, &swig_module);
        }
        
        /* Now work on filling in swig_module.types */
        for (i = 0; i < swig_module.size; ++i) {
            type = 0;
            
            /* if there is another module already loaded */
            if (swig_module.next != &swig_module) {
                type = SWIG_MangledTypeQueryModule(swig_module.next, &swig_module, swig_module.type_initial[i]->name);
            }
            if (type) {
                /* Overwrite clientdata field */
                if (swig_module.type_initial[i]->clientdata) type->clientdata = swig_module.type_initial[i]->clientdata;
            } else {
                type = swig_module.type_initial[i];
            }
            
            /* Insert casting types */
            cast = swig_module.cast_initial[i];
            while (cast->type) {
                /* Don't need to add information already in the list */
                ret = 0;
                if (swig_module.next != &swig_module) {
                    ret = SWIG_MangledTypeQueryModule(swig_module.next, &swig_module, cast->type->name);
                }
                if (ret && type == swig_module.type_initial[i]) {
                    cast->type = ret;
                    ret = 0;
                }
                
                if (!ret) {
                    if (type->cast) {
                        type->cast->prev = cast;
                        cast->next = type->cast;
                    }
                    type->cast = cast;
                }
                
                cast++;
            }
            
            /* Set entry in modules->types array equal to the type */
            swig_module.types[i] = type;
        }
        swig_module.types[i] = 0;
    }
    
    /* This function will propagate the clientdata field of type to
    * any new swig_type_info structures that have been added into the list
    * of equivalent types.  It is like calling
    * SWIG_TypeClientData(type, clientdata) a second time.
    */
    SWIGRUNTIME void
    SWIG_PropagateClientData(void) {
        size_t i;
        swig_cast_info *equiv;
        static int init_run = 0;
        
        if (init_run) return;
        init_run = 1;
        
        for (i = 0; i < swig_module.size; i++) {
            if (swig_module.types[i]->clientdata) {
                equiv = swig_module.types[i]->cast;
                while (equiv) {
                    if (!equiv->converter) {
                        if (equiv->type && !equiv->type->clientdata)
                        SWIG_TypeClientData(equiv->type, swig_module.types[i]->clientdata);
                    }
                    equiv = equiv->next;
                }
            }
        }
    }
    
#ifdef __cplusplus
}
#endif


#ifdef __cplusplus
extern "C"
#endif

XS(SWIG_init) {
    dXSARGS;
    int i;
    
    SWIG_InitializeModule(0);
    
    /* Install commands */
    for (i = 0; swig_commands[i].name; i++) {
        newXS((char*) swig_commands[i].name,swig_commands[i].wrapper, (char*)__FILE__);
    }
    
    /* Install variables */
    for (i = 0; swig_variables[i].name; i++) {
        SV *sv;
        sv = perl_get_sv((char*) swig_variables[i].name, TRUE | 0x2);
        if (swig_variables[i].type) {
            SWIG_MakePtr(sv,(void *)1, *swig_variables[i].type,0);
        } else {
            sv_setiv(sv,(IV) 0);
        }
        swig_create_magic(sv, (char *) swig_variables[i].name, swig_variables[i].set, swig_variables[i].get); 
    }
    
    /* Install constant */
    for (i = 0; swig_constants[i].type; i++) {
        SV *sv;
        sv = perl_get_sv((char*)swig_constants[i].name, TRUE | 0x2);
        switch(swig_constants[i].type) {
            case SWIG_INT:
            sv_setiv(sv, (IV) swig_constants[i].lvalue);
            break;
            case SWIG_FLOAT:
            sv_setnv(sv, (double) swig_constants[i].dvalue);
            break;
            case SWIG_STRING:
            sv_setpv(sv, (char *) swig_constants[i].pvalue);
            break;
            case SWIG_POINTER:
            SWIG_MakePtr(sv, swig_constants[i].pvalue, *(swig_constants[i].ptype),0);
            break;
            case SWIG_BINARY:
            SWIG_MakePackedObj(sv, swig_constants[i].pvalue, swig_constants[i].lvalue, *(swig_constants[i].ptype));
            break;
            default:
            break;
        }
        SvREADONLY_on(sv);
    }
    
    SWIG_TypeClientData(SWIGTYPE_p_Reactant, (void*) "Networks::Reactant");
    SWIG_TypeClientData(SWIGTYPE_p_Eqterm, (void*) "Networks::EqTerm");
    SWIG_TypeClientData(SWIGTYPE_p_Reaction, (void*) "Networks::Reaction");
    SWIG_TypeClientData(SWIGTYPE_p_Network, (void*) "Networks::Network");
    ST(0) = &PL_sv_yes;
    XSRETURN(1);
}
