# Supplementary material for: Algebraic comparison of metabolic networks, phylogenetic inference, and metabolic innovation
Source: BMC Bioinformatics. 2006 Feb 14;7:67. doi: 10.1186/1471-2105-7-67 (PMC1475643; doi:10.1186/1471-2105-7-67)
Supplement: Additional file 1 — The Vienna Reaction Network Library Vienna-RNL implements these basic set-theoretic operations on chemical reaction networks. It is available under the GNU Public License from [32] [file 1471-2105-7-67-S1.gz › reactions-0.2.0/Perl/Makefile.PL]

# File : Makefile.PL
use ExtUtils::MakeMaker;
WriteMakefile(
	      MAKEFILE =>	"Makefile.perl",
	      NAME    =>	"Networks",
	      LIBS    =>	["-lm"],
	      MYEXTLIB =>       "../libnetworks.a",
	      OBJECT  =>	"network_wrap.o",
	      VERSION =>      0.01
);
