# Supplementary material for: Algebraic comparison of metabolic networks, phylogenetic inference, and metabolic innovation
Source: BMC Bioinformatics. 2006 Feb 14;7:67. doi: 10.1186/1471-2105-7-67 (PMC1475643; doi:10.1186/1471-2105-7-67)
Supplement: Additional file 1 — The Vienna Reaction Network Library Vienna-RNL implements these basic set-theoretic operations on chemical reaction networks. It is available under the GNU Public License from [32] [file 1471-2105-7-67-S1.gz › reactions-0.2.0/Perl/network.i]

%module Networks
%{
#include "../reaction_types.h"
#include "../reactions.h"
#include "../rct.h"
#include "../Metatool.h"
#include "../Palsson.h"
#include "../network_utils.h"
#include "../network_graphics.h"
#include "../operations.h"
%}
//

%constant double VERSION = 0.01;
%typemap(perl5,in) FILE* {
  if (SvOK($input)) /* check for undef */
        $1 = PerlIO_findFILE(IoIFP(sv_2io($input)));
  else
        $1 = (FILE *)NULL;
}
//%include "../utils.h"
%include "../reaction_types.h"
%newobject ParseReaction;
%include "../reactions.h"
%newobject ReadNetwork;
%include "../rct.h"
%newobject ReadMetatool;
%include "../Metatool.h"
%newobject ReadPalssonMat;
%include "../Palsson.h"
%include "../network_utils.h"
%include "../network_graphics.h"
%newobject NetStrongDiff;
%newobject NetDiff;
%newobject NetCup;
%newobject NetCap;
%newobject CopyNetwork;
%include "../operations.h"

/* Add some methods to points */
%extend Network {
  /* Create a Network or array of Networks */
  Network(int num = 1) {
    return (Network *) 
      malloc(sizeof(Network)*num);
  }
  /* Destroy a Network */
  ~Network() {
    FreeNetwork(self);
    free(self);
  }
  /* Array indexing */
  Network *get(int i) {
    return self+i;
  }
  /* A debugging function */
  void output() {
    fPrintNetwork(stdout, self);
  }
};

%extend Reaction {
  /* Create a Network or array of Networks */
  Reaction(int num = 1) {
    return (Reaction *) 
      malloc(sizeof(Reaction)*num);
  }
  /* Destroy a Reaction */
  ~Reaction() {
    FreeReaction(*self);
  }
  /* Array indexing */
  Reaction *get(int i) {
    return self+i;
  }
  /* A debugging function */
  void output() {
    fPrintReaction(stdout, self);
  }
}

%extend Reactant {
  /* Array indexing */
  Reactant *get(int i) {
    return self+i;
  }
}

%extend EqTerm {
  /* Array indexing */
  EqTerm *get(int i) {
    return self+i;
  }
}
