# Supplementary material for: Algebraic comparison of metabolic networks, phylogenetic inference, and metabolic innovation
Source: BMC Bioinformatics. 2006 Feb 14;7:67. doi: 10.1186/1471-2105-7-67 (PMC1475643; doi:10.1186/1471-2105-7-67)
Supplement: Additional file 1 — The Vienna Reaction Network Library Vienna-RNL implements these basic set-theoretic operations on chemical reaction networks. It is available under the GNU Public License from [32] [file 1471-2105-7-67-S1.gz › reactions-0.2.0/Perl/network_wrap.doc]

network_wrap.c

[ Module : Networks, Package : Networks ]


$VERSION = 0.01
        [ Constant: double  ]

1.  class Reactant
==================
[ created from struct Reactant ]


Reactant_formula_set(self,formula);
Reactant_formula_get(self);
        [ Member data: returns char * ]

Reactant_ID_set(self,ID);
Reactant_ID_get(self);
        [ Member data: returns int  ]

2.  class EqTerm
================
[ created from struct EqTerm ]


EqTerm_c_set(self,c);
EqTerm_c_get(self);
        [ Member data: returns double  ]

EqTerm_r_set(self,r);
EqTerm_r_get(self);
        [ Member data: returns Reactant * ]

3.  class Reaction
==================
[ created from struct Reaction ]


Reaction_name_set(self,name);
Reaction_name_get(self);
        [ Member data: returns char * ]

Reaction_comment_set(self,comment);
Reaction_comment_get(self);
        [ Member data: returns char * ]

Reaction_ID_set(self,ID);
Reaction_ID_get(self);
        [ Member data: returns int  ]

Reaction_members_set(self,members);
Reaction_members_get(self);
        [ Member data: returns int  ]

Reaction_reversible_set(self,reversible);
Reaction_reversible_get(self);
        [ Member data: returns int  ]

Reaction_pseudo_set(self,pseudo);
Reaction_pseudo_get(self);
        [ Member data: returns int  ]

Reaction_rate_set(self,rate);
Reaction_rate_get(self);
        [ Member data: returns double  ]

Reaction_eq_set(self,eq);
Reaction_eq_get(self);
        [ Member data: returns EqTerm * ]

4.  class Network
=================
[ created from struct Network ]


Network_name_set(self,name);
Network_name_get(self);
        [ Member data: returns char * ]

Network_num_react_set(self,num_react);
Network_num_react_get(self);
        [ Member data: returns int  ]

Network_num_rev_react_set(self,num_rev_react);
Network_num_rev_react_get(self);
        [ Member data: returns int  ]

Network_num_species_set(self,num_species);
Network_num_species_get(self);
        [ Member data: returns int  ]

Network_species_set(self,species);
Network_species_get(self);
        [ Member data: returns Reactant * ]

Network_reactions_set(self,reactions);
Network_reactions_get(self);
        [ Member data: returns Reaction * ]

----------

ReadNetwork(fp);
        [ returns Network * ]

ReadPalssonMat(fp);
        [ returns Network * ]

ParseReaction(line);
        [ returns Reaction * ]

fPrintReaction(fp,R);
        [ returns void  ]

FreeReaction(R);
        [ returns void  ]

FreeNetwork(N);
        [ returns void  ]

fPrintNetwork(fp,NET);
        [ returns void  ]

StoichMat(NET);
        [ returns double ** ]

AdjMat(NET);
        [ returns double ** ]

fPrintStoichMat(fp,S,NET);
        [ returns void  ]

Network2gml(fp,NET);
        [ returns void  ]

Network2dot(fp,NET);
        [ returns void  ]
        End of file 

NetStrongDiff(N1,N2);
        [ returns Network * ]

NetDiff(N1,N2);
        [ returns Network * ]

NetCup(N1,N2);
        [ returns Network * ]

NetCap(N1,N2);
        [ returns Network * ]

CopyNetwork(N);
        [ returns Network * ]

CopyReaction(R,S,numS);
        [ returns Reaction  ]

find_formula(formula,S,num_S);
        [ returns Reactant * ]

find_reaction(R,RL,numR);
        [ returns Reaction * ]

comp_reactants(a,b);
        [ returns int  ]

comp_reactions(R1,R2);
        [ returns int  ]

comp_networks(N1,N2);
        [ returns int  ]

sort_reactions(N);
        [ returns void  ]

fopen(filename,mode);
        [ returns FILE * ]

fclose(stream);
        [ returns int  ]

my_stdout();
        [ returns FILE * ]
