# Supplementary material for: Algebraic comparison of metabolic networks, phylogenetic inference, and metabolic innovation
Source: BMC Bioinformatics. 2006 Feb 14;7:67. doi: 10.1186/1471-2105-7-67 (PMC1475643; doi:10.1186/1471-2105-7-67)
Supplement: Additional file 1 — The Vienna Reaction Network Library Vienna-RNL implements these basic set-theoretic operations on chemical reaction networks. It is available under the GNU Public License from [32] [file 1471-2105-7-67-S1.gz › reactions-0.2.0/Perl/test.pl]

#!/opt/perl5.6/bin/perl
# Before `make install' is performed this script should be runnable with
# `make test'. After `make install' it should work as `perl test.pl'

######################### We start with some black magic to print on failure.

# Change 1..1 below to 1..last_test_to_print .
# (It may become useful if the test is moved to ./t subdirectory.)

BEGIN { $| = 1; print "1..2\n"; }
END {print "not ok 1\n" unless $loaded;}
use Networks;

sub print_obj {
  my ($obj, $msg) = @_;
  $msg = "Dumping $obj" unless $msg;
  use Data::Dumper;
  my $a = Data::Dumper->new([$obj], qw($name));
  print STDERR $msg, "\n", $a->Dump, "\n";
}

$loaded = 1;
print "ok 1\n";

open(FP, '<../EXAMPLES/test.rct') || die "can't open test.rct";
$N1 = Networks::ReadNetwork(\*FP);
close(FP);
#N1->output();
print +(($N1->{num_react}==6)&&($N1->{num_species}==9))?'':'not ', "ok 2\n";
$, = ' ';
print $N1->{reactions}->get(2)->{eq}->{r}->{formula};
print_obj($N1, "N1");
open(FP, '<../EXAMPLES/Io-reduced.rct') or die "can't open Io-reduced.rct";
$N2 = Networks::ReadNetwork(\*FP);
close(FP);
print "read Network $N2->{name} with $N2->{num_react} reactions and $N2->{num_species} species\n";
$Ncup = Networks::NetCup($N1, $N2);
print "Union has $Ncup->{num_react} reactions and $Ncup->{num_species} species\n";
$Ncap = Networks::NetCap($N1, $N2);
print "Intersection has $Ncap->{num_react} reactions and $Ncap->{num_species} species\n";
