# Supplementary material for: Algebraic comparison of metabolic networks, phylogenetic inference, and metabolic innovation
Source: BMC Bioinformatics. 2006 Feb 14;7:67. doi: 10.1186/1471-2105-7-67 (PMC1475643; doi:10.1186/1471-2105-7-67)
Supplement: Additional file 1 — The Vienna Reaction Network Library Vienna-RNL implements these basic set-theoretic operations on chemical reaction networks. It is available under the GNU Public License from [32] [file 1471-2105-7-67-S1.gz › reactions-0.2.0/Perl/Makefile.am]

SOURCES = network.i Makefile.PL 

EXTRA_DIST = network.i Makefile.PL Networks.pm network_wrap.doc network_wrap.c test.pl

Makefile.perl: Makefile.PL Makefile
	@PerlCmd@ Makefile.PL

# the perl command repairs some errors in the SWIG CVS version
network_wrap.c: network.i
	swig -perl5 -shadow network.i
#	@PerlCmd@ -i -npe \
#	's/^\s+\;\s+$//; \
#	 s/SWIGTYPE_p_unsigned_short/SWIGTYPE_p_short/' \
#	network_wrap.c

all-local: Makefile.perl network_wrap.c
	$(MAKE) -f Makefile.perl

install-exec-local: all-local
	$(MAKE) -f Makefile.perl install

check-local: all-local
	$(MAKE) -f Makefile.perl test

mostlyclean-local: Makefile.perl
	$(MAKE) -f Makefile.perl clean
