# Supplementary material for: Algebraic comparison of metabolic networks, phylogenetic inference, and metabolic innovation
Source: BMC Bioinformatics. 2006 Feb 14;7:67. doi: 10.1186/1471-2105-7-67 (PMC1475643; doi:10.1186/1471-2105-7-67)
Supplement: Additional file 1 — The Vienna Reaction Network Library Vienna-RNL implements these basic set-theoretic operations on chemical reaction networks. It is available under the GNU Public License from [32] [file 1471-2105-7-67-S1.gz › reactions-0.2.0/operations.h]

extern Network  *NetStrongDiff(const Network *N1, const Network *N2);
extern Network  *NetDiff(const Network *N1, const Network *N2);
extern Network  *NetCup(const Network *N1, const Network *N2);
extern Network  *NetCap(const Network *N1, const Network *N2);
extern Network  *CopyNetwork(const Network *N);
extern Reaction  CopyReaction(const Reaction R, const Reactant *S, int numS);
extern Reactant *find_formula(const char *formula,
			     const Reactant *S, int num_S);
extern Reaction *find_reaction(const Reaction R,
				     const Reaction *RL, int numR);
extern int       comp_reactants(const void* a, const void* b);
extern int       comp_reactions(const Reaction *R1, const Reaction *R2);
extern int       comp_networks(Network *N1, Network *N2);
extern void      sort_reactions(Network *N);
