# Supplementary material for: Algebraic comparison of metabolic networks, phylogenetic inference, and metabolic innovation
Source: BMC Bioinformatics. 2006 Feb 14;7:67. doi: 10.1186/1471-2105-7-67 (PMC1475643; doi:10.1186/1471-2105-7-67)
Supplement: Additional file 1 — The Vienna Reaction Network Library Vienna-RNL implements these basic set-theoretic operations on chemical reaction networks. It is available under the GNU Public License from [32] [file 1471-2105-7-67-S1.gz › reactions-0.2.0/network_graphics.c]

/*

   network_graphics.c

   Format conversions for reactions networks and related stuff

   (c) 2001 Peter F Stadler & Ivo L Hofacker

   (all rights and lefts reserved)   

*/
#include <stdio.h>
#include <stdlib.h> 
#include <string.h>
#include <strings.h>
#include <ctype.h>
#include <math.h> 
/* #include <sys/types.h> */
/* #include "dmalloc.h" */
#include "reaction_types.h"
#include "operations.h"
#include "utils.h"

#ifndef DEBUG
#define DEBUG 0
#endif
#define PRIVATE static

void       Network2gml(FILE *fp, Network *NET);
void       Network2dot(FILE *fp, Network *NET);


void Network2gml(FILE *fp, Network *NET) {
  int i,nR,nS;
  nS   = NET->num_species;
  nR   = NET->num_react;
  
  fprintf(fp,
	  "graph [\n"
	  "   directed 1\n"
	  );
  for(i=0;i<nS;i++) 
    fprintf(fp,
	    "   node [ id %5d  graphics [ type \"reactangle\" ] "
	    "label \"%s\" ]\n",
	    NET->species[i].ID,NET->species[i].formula);
  for(i=0;i<nR;i++) 
    if(NET->reactions[i].pseudo) {
      fprintf(fp,
	      "   node [ id %5d  graphics [ type \"oval\" ] ]\n",
	      nS+i);
    }
    else {
      if(strlen(NET->reactions[i].name)>0)
	fprintf(fp,
		"   node [ id %5d  graphics [ type \"oval\" ] "
		"label \"%s\" ]\n",
		nS+i, NET->reactions[i].name);
      else
	fprintf(fp,
		"   node [ id %5d  "
		"graphics [ type \"oval\" fill \"green\" ] ]\n",
		nS+i);
    }
  for(i=0;i<nR;i++) {
    int m,j;
    m=NET->reactions[i].members;
    for(j=0;j<m;j++) {
      int k =0;
      if (NET->reactions[i].eq[j].c<0.0)   k = -1;
      if (NET->reactions[i].eq[j].c>0.0)   k =  1;
      if (NET->reactions[i].reversible) k =  0;
      if (k<=0) fprintf(fp,
			"   edge [ source %d target %d ]\n",
			NET->reactions[i].eq[j].r->ID, nS+i);
      if (k>=0)	fprintf(fp,
			"   edge [ source %d target %d ]\n",
			nS+i,NET->reactions[i].eq[j].r->ID);
    }
  }
  fprintf(fp,"]\n");
}

void Network2dot(FILE *fp, Network *NET) {
  int i,nR,nS;
  char *Name;
  nS   = NET->num_species;
  nR   = NET->num_react;
  Name = strdup(NET->name);
  for(i=0;i<strlen(Name);i++) {
    if(!(isalnum((int)Name[i]))) Name[i]='_';
  }
  fprintf(fp,"digraph %s {\n"
	  "graph[page=\"8.5,11\" size=\"7,7\" ratio=fill center=1];\n",
	  Name);
  free(Name);
  fprintf(fp,"  node [shape = box height = 0.1];\n");
  for(i=0;i<nS;i++) {
    fprintf(fp,"    %5d [label= \"%s\" ];\n",
	    NET->species[i].ID,NET->species[i].formula);
  }
  fprintf(fp,"  node [shape = ellipse height = 0.1 width = 0.1];\n");
  for(i=0;i<nR;i++) {
    char name[100] = "";
    if (!isalpha((int)NET->reactions[i].name[0])) strcpy(name, "_");
    strncat(name, NET->reactions[i].name, 98);
    if(NET->reactions[i].pseudo) {
      fprintf(fp,"    %s [ shape = doublecircle "
	      " height = 0.05 label =\"\" ];\n", name);
    }
    else { 
      if (NET->reactions[i].comment) 
	fprintf(fp,"    %s [label= \"%s\" ];\n", name,
		NET->reactions[i].comment);
      else
	fprintf(fp,"    %s [ style = filled ];\n", name);
    }
  }
  for(i=0;i<nR;i++) {
    int m,j;
    m=NET->reactions[i].members;
    for(j=0;j<m;j++) {
      int k =0;
      char name[100] = "";
      if (!isalpha((int)NET->reactions[i].name[0])) strcpy(name, "_");
      strncat(name, NET->reactions[i].name, 98);
      if (NET->reactions[i].eq[j].c<0.0)   k = -1;
      if (NET->reactions[i].eq[j].c>0.0)   k =  1;
      if (NET->reactions[i].reversible) k =  0;
      if (k<=0) fprintf(fp,"    %d -> %s;\n",
			NET->reactions[i].eq[j].r->ID, name);
      if (k>=0)	fprintf(fp,"    %s -> %d;\n",
			name, NET->reactions[i].eq[j].r->ID);
    }
  }
  fprintf(fp,"}\n");
}


/* End of file */
