# Supplementary material for: Algebraic comparison of metabolic networks, phylogenetic inference, and metabolic innovation
Source: BMC Bioinformatics. 2006 Feb 14;7:67. doi: 10.1186/1471-2105-7-67 (PMC1475643; doi:10.1186/1471-2105-7-67)
Supplement: Additional file 1 — The Vienna Reaction Network Library Vienna-RNL implements these basic set-theoretic operations on chemical reaction networks. It is available under the GNU Public License from [32] [file 1471-2105-7-67-S1.gz › reactions-0.2.0/network_utils.c]

/*

                     reactions.c

   Format conversions for reactions networks and related stuff

   (c) 2001 Peter F Stadler & Ivo L Hofacker

   (all rights and lefts reserved)   

*/
#include <stdio.h>
#include <stdlib.h> 
#include <string.h>
#include <strings.h>
#include <ctype.h>
#include <math.h> 
/* #include <sys/types.h> */
/* #include "dmalloc.h" */
#include "reaction_types.h"
#include "operations.h"
#include "utils.h"

#ifndef DEBUG
#define DEBUG 0
#endif
#define PRIVATE static

void       FreeReaction(Reaction R);
void       FreeNetwork(Network *N);
double   **StoichMat(Network *NET);
double   **AdjMat(Network *NET);
void       fPrintStoichMat(FILE *fp,double **S, Network *NET);


void FreeReaction(Reaction R) {
  free(R.name);
  if (R.comment) free(R.comment);
  free(R.eq);
}
 
void FreeNetwork(Network *N) {
  int r,s;
  for (r=0; r< N->num_react; r++) 
    FreeReaction(N->reactions[r]);
  free(N->reactions); N->reactions=NULL;
  for (s=0; s< N->num_species; s++)
    free(N->species[s].formula);
  free(N->species); N->species=NULL;
  free(N->name); N->name = NULL;
}
  

double **StoichMat(Network *NET) {
  int nR,nS,n,l,m,nps,n1ps,ndir,p,col;
  int k,x,r;
  double **S;
  
  nR = NET->num_react + NET->num_rev_react;
  nS = NET->num_species;
  for(nps=0,r=0;r<NET->num_react;r++) if (NET->reactions[r].pseudo) nps++;
  ndir = NET->num_react-nps;
  n1ps = nR - nps;
  
  S = (double **) space(sizeof(double*)*nS);
  for(x=0;x<nS;x++) S[x] = (double *) space(sizeof(double)*nR);
  
  m=0;l=0;p=0;
  for(r=0;r<NET->num_react;r++) {
    if   (NET->reactions[r].pseudo) col = n1ps + p;
    else col = m; 
    n = NET->reactions[r].members;  /* number of non-zero entries */
    for(k=0;k<n;k++) {
      x   = NET->reactions[r].eq[k].r->ID;
      S[x][col] = NET->reactions[r].eq[k].c;
      if(NET->reactions[r].reversible) {
	S[x][ndir+l] = -S[x][col];
      } 
    }
    if(NET->reactions[r].pseudo) p++;
    else {
      m++;
      if(NET->reactions[r].reversible) l++;
    }
  }
  return S;
}

double **AdjMat(Network *NET) {
  int nS,n,k,l,x,y,r;
  double tmp;
  double **S;

  nS = NET->num_species;
  
  S = (double **) space(sizeof(double*)*nS);
  for(x=0;x<nS;x++) S[x] = (double *) space(sizeof(double)*nS);
  
  for(r=0;r<NET->num_react;r++) {
    n = NET->reactions[r].members;
    for(k=0;k<n;k++) {
      x   = NET->reactions[r].eq[k].r->ID;
      for(l=0;l<n;l++) {
	y = NET->reactions[r].eq[l].r->ID;
	if(x!=y) S[x][y]= 1.0;
      }
    }
  }
  for(x=0;x<nS;x++) {
    for(y=0,tmp=0.0;y<nS;y++) tmp += S[x][y];
    S[x][x] = - tmp;
  }
  return S;  
}

void fPrintStoichMat(FILE *fp, double **S, Network *NET) {
  int x,r;
  for(x=0;x<NET->num_species;x++)  
    fprintf(fp,"# %4d %s\n",x,NET->species[x].formula);
  for(x=0;x<NET->num_species;x++) {
    if(DEBUG) fprintf(fp,"%-20s ",NET->species[x].formula);
    for(r=0;r<(NET->num_react+NET->num_rev_react);r++) {
      fprintf(fp," %4.1f", S[x][r]);
    }
    printf("\n");
  }
}


/* End of file */
