# Supplementary material for: Algebraic comparison of metabolic networks, phylogenetic inference, and metabolic innovation
Source: BMC Bioinformatics. 2006 Feb 14;7:67. doi: 10.1186/1471-2105-7-67 (PMC1475643; doi:10.1186/1471-2105-7-67)
Supplement: Additional file 1 — The Vienna Reaction Network Library Vienna-RNL implements these basic set-theoretic operations on chemical reaction networks. It is available under the GNU Public License from [32] [file 1471-2105-7-67-S1.gz › reactions-0.2.0/networks.h]

#include "utils.h"
#include "reaction_types.h"
#include "reactions.h"
#include "rct.h"
#include "Metatool.h"
#include "Palsson.h"
#include "sbml.h"
#include "network_utils.h"
#include "network_graphics.h"
#include "operations.h"
