# Supplementary material for: Algebraic comparison of metabolic networks, phylogenetic inference, and metabolic innovation
Source: BMC Bioinformatics. 2006 Feb 14;7:67. doi: 10.1186/1471-2105-7-67 (PMC1475643; doi:10.1186/1471-2105-7-67)
Supplement: Additional file 1 — The Vienna Reaction Network Library Vienna-RNL implements these basic set-theoretic operations on chemical reaction networks. It is available under the GNU Public License from [32] [file 1471-2105-7-67-S1.gz › reactions-0.2.0/Metatool.c]

/*

   Metatool.c

   Read and Write Metatool format

   (c) 2001 Peter F Stadler & Ivo L Hofacker

   (all rights and lefts reserved)   

*/
#include <stdio.h>
#include <stdlib.h> 
#include <string.h>
#include <strings.h>
#include <ctype.h>
#include <math.h> 
/* #include <sys/types.h> */
/* #include "dmalloc.h" */
#include "reaction_types.h"
#include "reactions.h"
#include "operations.h"
#include "utils.h"


#ifndef DEBUG
#define DEBUG 0
#endif
#define PRIVATE static

Network   *ReadMetatool(FILE *fp);
void       fPrintMetatool(FILE *fp, Network *N);

PRIVATE Reaction *MakeExternalReaction(char *x);
PRIVATE int StrCmp( const void *a, const void *b );
PRIVATE int find_in_char_list(const char *r, char **X, int num_X);
PRIVATE void fPrintMetatoolReaction(FILE *fp, Reaction *R);

Network   *ReadMetatool(FILE *fp){

  int i,j,k;
  char *line, *L, *l, *L0;
  Network *NET;
  char **SL, **RL, **IL, **TL, **SL2;
  int nS,nR,nrR, niR, nSi, nSe;
  int cnt, stop;
  Reaction *Rea;
  int parse_line_number=1;
  Reactant *species;

  NET = (Network *) space(sizeof(Network));
  NET->name = strdup("UnNamed");


  RL=NULL; SL2=NULL;
  nrR=niR=nSi=nSe=0;
  line = get_line(fp);
  L=NULL; cnt = 0; stop=0;
  while((line!=NULL)&&(!stop)) {
    if(DEBUG) printf("(%4d) %s\n",parse_line_number,line);
    while((line[0]=='#')||(strcmp(line,"")==0)) {
      free(line); line=get_line(fp);parse_line_number++;
      if(line==NULL) line = strdup("-EOF");
      else if(DEBUG) printf("(%4d) %s\n",parse_line_number,line);
    }
    if(line[0]=='-') {
      if(strstr(line,"-EOF")) stop =1;
      if(L==NULL) L=strdup(line);
      else {
	if(DEBUG) printf("!!! %s\n",L); 
	if(L==strstr(L,"-METINT")) {
	  for(i=0;i<7;i++) L[i]=' ';   /* erase tag */
	  TL = (char **) space(sizeof(char *)*strlen(L));
	  nSi = MakeTokenList(L,TL);
	  SL = (char **) xrealloc(TL,sizeof(char *)*nSi); 
	}
	if(L==strstr(L,"-METEXT")) {
	  for(i=0;i<7;i++) L[i]=' ';   /* erase tag */
	  SL2 = (char **) space(sizeof(char *)*strlen(L));
	  nSe = MakeTokenList(L,SL2);
	  SL2 = xrealloc(SL2,nSe*sizeof(char*));
	  if(DEBUG) printf(":::: \n");
	  if(DEBUG) for(i=0;i<nSe;i++) printf("%s'",SL2[i]);
	  if(DEBUG) printf("\n");
	}
	if(L==strstr(L,"-ENZREV")) {
	  for(i=0;i<7;i++) L[i]=' ';   /* erase tag */
	  RL = (char **) space(sizeof(char *)*strlen(L));
	  nrR = MakeTokenList(L,RL);
	}
	if(L==strstr(L,"-ENZIRREV")) {
	  for(i=0;i<9;i++) L[i]=' ';   /* erase tag */
	  IL = (char **) space(sizeof(char *)*strlen(L));
	  niR = MakeTokenList(L,IL); 
	}
	if(!stop) {
	  free(L);
	  L = strdup(line);
	}
      }
    }
    else {
      if(!stop) { 
      L = (char *) xrealloc(L,sizeof(char)*(strlen(L)+strlen(line)+3));
      strcat(L," "); strcat(L,line);strcat(L," ");
      }
    }
    /* if(DEBUG) printf("+++ %s ||| %s \n",L,line); */
    if(line!=NULL) free(line);
    if(!stop) { line = get_line(fp); parse_line_number++; }
  }
    
  nR = nrR + niR + nSe;
  nS = nSi + 2*nSe;

  NET->num_react = nR;
  NET->num_rev_react = nrR+nSe;
  NET->num_species = nS;
  NET->species   = (Reactant *) space(sizeof(Reactant)*nS);
  NET->reactions = (Reaction *) space(sizeof(Reaction)*nR);

  /*if(DEBUG) printf("\n %s +++\n",L);*/
  if(L!=strstr(L,"-CAT")) nrerror("This file contains no reactions.");
  for(i=0;i<4;i++) L[i]=' '; 
  if(DEBUG) printf("\n %s +++\n",L);
  
  L0 = L; i=0;
  while((l=strstr(L0," . "))!=NULL) {
    j=l-L0+2;
    line = (char *) space(sizeof(char)*(j+1));
    strncpy(line,L0+1,j);
    L0 = l+1;
    if(DEBUG) printf("/%s/\n",line);
    Rea = ParseReaction(line,'m',parse_line_number);
    NET->reactions[i] = *Rea;
    i++;
    free(line);
  }    
  if(nrR+niR!=i) fprintf(stderr,"Do hot's wos!\n");

  qsort(RL,nrR,sizeof(char *),StrCmp);
  for(i=0;i<niR+nrR;i++) {
    if(find_in_char_list(NET->reactions[i].name,RL,nrR)>-1)
      NET->reactions[i].reversible=1;
    else 
      NET->reactions[i].reversible=0;
    NET->reactions[i].pseudo=0;
  }
  
  /* Add the pseudoreactions */
  for(i=0;i<nSe;i++) {
    if(DEBUG) printf("%s\n",SL2[i]); 
    Rea = MakeExternalReaction(SL2[i]);
    NET->reactions[i+nrR+niR] = *Rea;
  }
  
  for(k=0,i=0;i<nR;i++) {
    if(DEBUG)
      printf("%s %d\n", NET->reactions[i].name, NET->reactions[i].members);
    k+=NET->reactions[i].members;
  }
  if(DEBUG) printf("There are %d species entries ...\n",k);
  
  species = (Reactant *) space(sizeof(Reactant)*k);
  for(k=0,i=0;i<nR;i++) {
    for(j=0;j<NET->reactions[i].members;j++) {
      species[k]= *(NET->reactions[i].eq[j].r);
      k++;
    }
  }
  
  qsort((void *)species, k, sizeof(Reactant),   comp_reactants);
  for (j=0,i=1;i<k;i++) {
    if (strcmp(species[i].formula,species[j].formula)==0) continue;
    j++; species[j] = species[i];
  }
  NET->num_species = j+1;
  NET->species = (Reactant *) xrealloc(species,
                                       NET->num_species*sizeof(Reactant));
  for(i=0;i<=j;i++) NET->species[i].ID = i;
  
    /* Now we fill in the species IDs in all reactions *and*
     we remove all duplicate formulas */
  NET->num_rev_react = 0;
  for (i=0; i< NET->num_react; i++) {
    if (NET->reactions[i].reversible) NET->num_rev_react++;
    for (j=0; j<NET->reactions[i].members; j++) {
      const Reactant *sp;
      sp = find_formula(NET->reactions[i].eq[j].r->formula,
                        NET->species, NET->num_species);
      if (sp==NULL) nrerror("couldn't find formula");
      if (NET->reactions[i].eq[j].r->formula != sp->formula)
        free(NET->reactions[i].eq[j].r->formula);
      free(NET->reactions[i].eq[j].r);
      NET->reactions[i].eq[j].r = (Reactant *) sp;
    }
  }
  sort_reactions(NET);
  for(i=0;i<NET->num_react;i++)
    NET->reactions[i].ID = i;

  if(DEBUG)printf("So weit, so gut ...\n");
  fflush(stdout);
  
  return NET;
}

void       fPrintMetatool(FILE *fp, Network *N) {
  int i,j,k,num_ext;
  char **XL;
  fprintf(fp,"# %s\n",N->name);
  fprintf(fp,"-ENZREV\n");
  for(j=0,i=0;i<N->num_react;i++) {
    if((!N->reactions[i].pseudo)&&(N->reactions[i].reversible)) {
      if(j==0) j=1; else fprintf(fp," ");
      fprintf(fp,"%s",N->reactions[i].name);
    }
  }
  fprintf(fp,"\n\n");
  
  fprintf(fp,"-ENZIRREV\n");
  for(j=0,i=0;i<N->num_react;i++) {
    if((!N->reactions[i].pseudo)&&(!N->reactions[i].reversible)) {
      if(j==0) j=1; else fprintf(fp," ");
      fprintf(fp,"%s",N->reactions[i].name);
    }
  }
  fprintf(fp,"\n\n");

  XL = (char **) space(sizeof(char *)*N->num_species);
  
  for(k=0,i=0;i<N->num_react;i++) {
    if(N->reactions[i].pseudo) {
      if(N->reactions[i].members!=2)
	fprintf(stderr,"Warning. Pseudo-Reaction has %d members.\n",
		N->reactions[i].members);
      for(j=0;j<N->reactions[i].members;j++) {
	char *x;
	x = N->reactions[i].eq[j].r[0].formula;
	if(!( (x[0]=='[')&&(x[strlen(x)-1]==']') )) {
	  XL[k] = x;
	  k++;
	}
      }
    }
  }
  num_ext = k;
  qsort(XL,num_ext,sizeof(char *), StrCmp);
  
  
  fprintf(fp,"-METINT\n");
  for(j=0,i=0;i<N->num_species;i++) {
    char *x;
    x = N->species[i].formula;
    if( ((x[0]!='[')||(x[strlen(x)-1]!=']')) &&
	(find_in_char_list(x,XL,num_ext)==-1) ) { 
      if(j==0) j=1; else fprintf(fp," ");
      fprintf(fp,"%s",x);
    }
  }
  fprintf(fp,"\n\n");

  fprintf(fp,"-METEXT\n");
  
  for(j=0,i=0;i<num_ext;i++) {
    if(j==0) j=1; else fprintf(fp," ");
    printf("%s",XL[i]);
  }
  fprintf(fp,"\n\n");
  free(XL);

  
  fprintf(fp,"-CAT\n");
  for(i=0;i<N->num_react;i++)  
    fPrintMetatoolReaction(fp,N->reactions+i);
  fprintf(fp,"\n\n");
}


PRIVATE Reaction *MakeExternalReaction(char *x) {
  Reaction *R;
  EqTerm *EQ;
  int i;
  
  EQ = (EqTerm *) space(sizeof(EqTerm)*2);
  for(i=0;i<2;i++) EQ[i].r = (Reactant *)space(sizeof(Reactant));

  EQ[0].r[0].formula = strdup(x);
  EQ[0].r[0].ID = -1;
  EQ[0].c = 1.0;
  EQ[1].r[0].formula = (char *) space(sizeof(char)*(strlen(x)+3));
  
  strcpy(EQ[1].r[0].formula,"[");
  strcat(EQ[1].r[0].formula,x);
  strcat(EQ[1].r[0].formula,"]");
  EQ[1].r[0].ID = -1;
  EQ[1].c = -1.0;
  
  R = (Reaction *) space(sizeof(Reaction));
  R->name = (char *) space(sizeof(char)*(strlen(x)+3));
  strcpy(R->name,"X_"); strcat(R->name,x);
  R->ID = -1;
  R->members = 2;
  R->eq  = EQ;
  R->reversible     = 1;
  R->pseudo         = 1;
  R->rate           =  0.0;
  R->comment        = NULL;
  return(R);
}
    

PRIVATE void fPrintMetatoolReaction(FILE *fp, Reaction *R) {
  int i,j;
  if(R->pseudo==1) return;
  
  fprintf(fp,"%s :",R->name);
  
  for(j=0,i=0;i<R->members;i++) {
    if(R->eq[i].c<0) { 
      if(j==0) j=1; else fprintf(fp," +");
      if(R->eq[i].c!=-1) fprintf(fp," %g",-R->eq[i].c);
      fprintf(fp," %s",R->eq[i].r[0].formula);
    }
  }
  fprintf(fp," =");
  for(j=0,i=0;i<R->members;i++) {
    if(R->eq[i].c>0) { 
      if(j==0) j=1; else fprintf(fp," +");
      if(R->eq[i].c!=1) fprintf(fp," %g",R->eq[i].c);
      fprintf(fp," %s",R->eq[i].r[0].formula);
    }
  }
  fprintf(fp," .\n");
  return;
}


PRIVATE int find_in_char_list(const char *r,
                              char **X, int num_X) {
  /* assumes that the reactant-list is sorted !!! */
  int i1,i2,i,c=1;

  i1 = 0;
  i2 = num_X-1;
  i = (i1+i2)/2;
  while(i1<=i2) {
    /* if(DEBUG) printf("       %s %s (%d)\n",r, X[i],i); */
    c = strcmp(r, X[i]);
    if (c<0) i2 = i-1;
    if (c>0) i1 = i+1;
    if (c==0) break;
    i = (i1+i2)/2;
  }
  if (c!=0) i=-1;
  /* if(DEBUG) printf("       --> %d\n", i); */
  return i;
}

PRIVATE int StrCmp( const void *a, const void *b ){
  char **A;
  char **B;
  A = (char **)a;
  B = (char **)b;
  return strcmp( A[0], B[0] );
}


/* End of file */
