# Supplementary material for: Algebraic comparison of metabolic networks, phylogenetic inference, and metabolic innovation
Source: BMC Bioinformatics. 2006 Feb 14;7:67. doi: 10.1186/1471-2105-7-67 (PMC1475643; doi:10.1186/1471-2105-7-67)
Supplement: Additional file 1 — The Vienna Reaction Network Library Vienna-RNL implements these basic set-theoretic operations on chemical reaction networks. It is available under the GNU Public License from [32] [file 1471-2105-7-67-S1.gz › reactions-0.2.0/sbml.h]

/* reactions.h */
//include "readsbml.h"
#include "Model.h"
extern Network   *ReadSBMLStream(FILE *fp); //Returns empty Network!!
extern Network   *ReadSBMLFile(char *fp);
extern Network   *SBML2native(Model_t *sm);
/* End of file */
