# Supplementary material for: Algebraic comparison of metabolic networks, phylogenetic inference, and metabolic innovation
Source: BMC Bioinformatics. 2006 Feb 14;7:67. doi: 10.1186/1471-2105-7-67 (PMC1475643; doi:10.1186/1471-2105-7-67)
Supplement: Additional file 1 — The Vienna Reaction Network Library Vienna-RNL implements these basic set-theoretic operations on chemical reaction networks. It is available under the GNU Public License from [32] [file 1471-2105-7-67-S1.gz › reactions-0.2.0/rct.h]

/* rct.h */
extern Network   *ReadNetwork(FILE *fp);
extern void       fPrintReaction(FILE *fp, Reaction *R);
extern void       fPrintNetwork(FILE *fp, Network *NET);
/* End of file */
