# Supplementary material for: Algebraic comparison of metabolic networks, phylogenetic inference, and metabolic innovation
Source: BMC Bioinformatics. 2006 Feb 14;7:67. doi: 10.1186/1471-2105-7-67 (PMC1475643; doi:10.1186/1471-2105-7-67)
Supplement: Additional file 1 — The Vienna Reaction Network Library Vienna-RNL implements these basic set-theoretic operations on chemical reaction networks. It is available under the GNU Public License from [32] [file 1471-2105-7-67-S1.gz › reactions-0.2.0/EXAMPLES/Venus.rct]

> Venus
R1    CO_2 + hv -> CO + O
R2    HCl + hv -> H + Cl
R3    H_2O + hv -> H + OH
R4a   O_2 + hv -> O + O(1D)
R4b   O_2 + hv -> 2 * O
R5a   O_3 + hv -> O_2(1Delta) + O(1D)
R5b   O_3 + hv -> O_2 + O
R6    H_2O_2 + hv -> 2 * OH
R7    ClO + hv -> Cl + O
R8    SO + hv -> S + O
R9    SO_2 + hv -> SO + O
R10   O(1D) + M -> O + M
R11   O(1D) + H_2 -> OH + H
R12   O(1D) + HCl -> OH + Cl
R13   O(1D) + H_2O -> 2 * OH
R14   O + CO + M -> CO_2 + M
R15   O + H_2 -> OH + H
R16   O + HCl -> OH + Cl
R17   2 * O + M -> O_2 + M
R18a  O_2(1Delta) + M -> O_2 + M
R18b  O_2(1Delta) -> O_2 + hv
R19   O_2 + O + M -> O_3 + M
R20   O_3 + O -> 2 * O_2
R21   H + HCl -> H_2 + Cl
R22   H + O_2 + M -> HO_2 + M
R23   H + O_3 -> OH + O_2
R24   2 * H  + M -> H_2 + M
R25   OH + CO -> H + CO_2
R26   OH + H_2 -> H + H_2O
R27   OH + HCl -> H_2O + Cl
R28   OH + O -> H + O_2
R29   OH + O_3 -> HO_2 + O_2
R30   2 * OH -> H_2O + O
R31   HO_2 + O -> OH + O_2
R32   HO_2 + O_3 -> OH + 2 * O_2
R33a  HO_2 + H -> 2 * OH
R33b  HO_2 + H -> H_2 + O_2
R33c  HO_2 + H -> H_2O + O
R34   HO_2 + OH -> H_2O + O_2
R35   2 * HO_2 -> H_2O_2 + O_2
R36   H_2O_2 + O -> OH + HO_2
R37   H_2O_2 + OH -> OH + HO_2
R38   Cl + H_2 -> HCl + H
R39   Cl + O_3 -> ClO + O_2
R40   Cl + OH -> HCl + O
R41a  Cl + HO_2 -> HCl + O_2
R41b  Cl + HO_2 -> ClO + OH
R42   Cl + H_2O_2 -> HCl + HO_2
R43   ClO + CO -> Cl + CO_2
R44   ClO + O -> Cl + O_2
R45   ClO + OH -> Cl + HO_2
R46   S + O_2 -> SO + O
R47   S + CO_2 -> SO + CO
R48   S + O_3 -> SO + O_2
R49   S + OH -> SO + H
R50   S + HO_2 -> SO + OH
R51   SO + O + M -> SO_2 + M
R52   SO + O_2 -> SO_2 + O
R53   SO + O_3 -> SO_2 + O_2
R54   SO + OH -> SO_2 + H
R55   SO + HO_2 -> SO_2 + OH
R56   SO + ClO -> SO_2 + Cl
R57   2 * SO -> SO_2 + S
R58   SO_2 + O + M -> SO_3 + M
R59   SO_2 + OH + M -> HSO_3 + M
R60   SO_2 + HO_2 -> SO_3 + OH
R61   SO_2 + H_2O_2 + aerosol -> H_2SO_4
R62   SO_2 + Cl + M -> ClSO_2 + M
R63   SO_2 + ClO -> SO_3 + Cl
R64   SO_3 + SO -> 2 * SO_2
R65   SO_3 + H_2O -> H_2SO_4
R66   NO + hv -> N + O
R67   NO_2 + hv -> NO + O
R68a  NO_3 + hv -> NO_2 + O
R68b  NO_3 + hv -> NO + O_2
R69   HNO + hv -> H + NO
R70   HNO_2 + hv -> OH + NO
R71   HNO_3 + hv -> OH + NO_2
R72a  N + O -> NO + hv
R72b  N + O + M -> NO + M
R73   N + O_2 -> NO + O
R74   N + O_3 -> NO + O_2
R75   N + OH -> NO + H
R76   N + NO -> N_2 + O
R77   NO + O + M -> NO_2 + M
R78   NO + O_3 -> NO_2 + O_2
R79   NO + H + M -> HNO + M
R80   NO + OH + M -> HNO_2 + M
R81   NO + HO_2 -> NO_2 + OH
R82   NO + ClO -> NO_2 + Cl
R83a  NO_2 + O -> NO + O_2
R83b  NO_2 + O + M -> NO_3 + M
R84   NO_2 + OH + M -> HNO_3 + M
R85   NO_2 + SO -> NO + SO_2
R86   HNO + O -> OH + NO
R87   HNO + H -> H_2 + NO
R88   HNO + Cl -> HCl + NO
R89   2 * HNO -> N_2O + H_2O
R90   HNO_2 + OH -> H_2O + NO_2
R91   HNO_3 + OH -> H_2O + NO_3
R92   Cl_2 + hv -> 2 * Cl
R93   COCl_2 + hv -> COCl + Cl
R94   HOCl + hv -> OH + Cl
R95   NOCl + hv -> NO + Cl
R96   Cl + O_2 + M -> ClOO + M
R97   ClOO + M -> Cl + O_2 + M
R98   Cl + H + M -> HCl + M
R99   Cl + CO + M -> ClCO + M
R100  ClCO + M -> Cl + CO + M
R101  ClCO + O_2 + M -> ClCO_3 + M
R102a ClCO + O -> Cl + CO_2
R102b ClCO + O -> ClO + CO
R103  ClCO + H -> HCl + CO
R104  ClCO + Cl -> Cl_2 + CO
R105  ClCO + Cl_2 -> COCl_2 + Cl
R106  2 * ClCO -> COCl_2 + CO
R107  2 * Cl + M -> Cl_2 + M
R108  Cl_2 + O -> ClO + Cl
R109  Cl_2 + H -> HCl + Cl
R110  ClCO_3 + O -> CO_2 + Cl + O_2
R111  ClCO_3 + Cl -> CO_2 + Cl + ClO
R112  ClCO_3 + H -> CO_2 + Cl + OH
R113  Cl + O + M -> ClO + M
R114  ClO + HO_2 -> HOCl + O_2
