# Supplementary material for: Algebraic comparison of metabolic networks, phylogenetic inference, and metabolic innovation
Source: BMC Bioinformatics. 2006 Feb 14;7:67. doi: 10.1186/1471-2105-7-67 (PMC1475643; doi:10.1186/1471-2105-7-67)
Supplement: Additional file 1 — The Vienna Reaction Network Library Vienna-RNL implements these basic set-theoretic operations on chemical reaction networks. It is available under the GNU Public License from [32] [file 1471-2105-7-67-S1.gz › reactions-0.2.0/EXAMPLES/test.rct]

>Test-Murkelei
# A + C + D + E <=> F + G + H ;
R1 Ca(OH)_2 + CO_2 -> CaCO_3 + H_2O # Blah blah
R2 Ca(OH)_2 -> CaO + H_2O @ murkl
R3 2 *   H_2O <=> 2 *     H_2     + O_2 @ bazong ; 345
R4 2 * H_2O -> 2 * H_2 + O_2 ; 3452345.23 @ urgl
R5 2 * H_2O -> 2 * H_2 + O_2 ; 
R6 2 * H_2O <=> 2 * H_2 + O_2 ; 
P1 [H_2O] >< H_2O ;
P2 [H_2]  >< H_2 ;
