# Supplementary material for: Algebraic comparison of metabolic networks, phylogenetic inference, and metabolic innovation
Source: BMC Bioinformatics. 2006 Feb 14;7:67. doi: 10.1186/1471-2105-7-67 (PMC1475643; doi:10.1186/1471-2105-7-67)
Supplement: Additional file 1 — The Vienna Reaction Network Library Vienna-RNL implements these basic set-theoretic operations on chemical reaction networks. It is available under the GNU Public License from [32] [file 1471-2105-7-67-S1.gz › reactions-0.2.0/EXAMPLES/example.meta]

#
# reaction scheme comprising the tricarboxylic acid cycle, glyoxylate shunt
# and adjacent reactions of amino acid synthesis in E. coli 
# Schuster, S., Dandekar, T and Fell, D. (1999) 
# Detection of elementary flux modes in biochemical networks: a promising tool
# for pathway analysis and metabolic engineering, TIBTECH, 17, 53-60.
#
#
-ENZREV
Eno Acn SucCD Sdh Fum Mdh AspC Gdh IlvEAvtA

-ENZIRREV
Pyk AceEF GltA Icd SucAB Icl Mas AspCon AspA Pck Ppc Pps GluCon
AlaCon SucCoACon

-METINT
Ala Asp Glu Gly Mal Fum Succ SucCoA OG IsoCit Cit OAA AcCoA CoA
Pyr PEP

-METEXT
Sucex Alaex Gluex ADP ATP AMP NH3 Aspex FADH2 FAD NADPH NADP NADH CO2 NAD PG

-CAT
Eno : PG = PEP .
Pyk : PEP + ADP = Pyr + ATP .
AceEF : Pyr + NAD + CoA = AcCoA + CO2 + NADH .
GltA : OAA + AcCoA = Cit + CoA .
Acn : Cit = IsoCit .
Icd : IsoCit + NADP = OG + CO2 + NADPH .
SucAB : OG + NAD + CoA = SucCoA + CO2 + NADH .
SucCD : SucCoA + ADP = Succ + ATP + CoA .
Sdh : Succ + FAD = Fum + FADH2 .
Fum : Fum = Mal .
Mdh : Mal + NAD = OAA + NADH .
Icl : IsoCit = Succ + Gly .
Mas : Gly + AcCoA = Mal + CoA .
AspC : OAA + Glu = Asp + OG .
AspCon : Asp = Aspex .
AspA : Asp = Fum + NH3 .
Gdh : OG + NH3 + NADPH = Glu + NADP .
Pck : OAA + ATP = PEP + ADP + CO2 .
Ppc : PEP + CO2 = OAA .
Pps : Pyr + ATP = PEP + AMP .
GluCon : Glu = Gluex .
IlvEAvtA : Pyr + Glu = Ala + OG .
AlaCon : Ala = Alaex .
SucCoACon : SucCoA = Sucex + CoA .
