# Supplementary material for: Algebraic comparison of metabolic networks, phylogenetic inference, and metabolic innovation
Source: BMC Bioinformatics. 2006 Feb 14;7:67. doi: 10.1186/1471-2105-7-67 (PMC1475643; doi:10.1186/1471-2105-7-67)
Supplement: Additional file 1 — The Vienna Reaction Network Library Vienna-RNL implements these basic set-theoretic operations on chemical reaction networks. It is available under the GNU Public License from [32] [file 1471-2105-7-67-S1.gz › reactions-0.2.0/EXAMPLES/Io-reduced.rct]

> Io
# removed hv, e, and M as species from the reactions
# replaces Na + Na by 2 * Na etc
R1a  SO_2 -> SO + O
R1b  SO_2 -> S + O_2
R2   SO -> S + O
R3a  O_2 -> O + O
R3b  O_2 -> O(1D) + O
R4   S_2 -> S + S
R5   Na_2 -> 2 * Na
R6a  NaO_2 -> NaO + O
R6b  NaO_2 -> Na + O_2
R7a  NaS_2 -> NaS + S
R7b  NaS_2 -> Na + S_2
R8   Na_2O -> NaO + Na
R9   Na_2S -> NaS + Na
R10  S + O_2 -> SO + O
R11  SO + SO -> SO_2 + S
R12  SO + O_2 -> SO_2 + O
R13  O + S_2 -> SO + S
R14  SO + SO_3 -> 2 * SO_2
R15  O + O -> O_2 
R16  SO + O -> SO_2 
R17  SO_2 + O -> SO_3 
R18  S + S -> S_2 
R19  NaO + O -> Na + O_2
R20  NaO_2 + O -> NaO + O_2
R21a Na_2O + O -> 2 * NaO
R21b Na_2O + O -> Na_2 + O_2 
R22a Na_2O + S -> NaO + NaS
R22b Na_2O + S -> Na_2 + SO
R23  Na + O -> NaO 
R24  Na + O_2 -> NaO_2 
R25  NaO + O_2 -> NaO_3 
R26  NaS + O -> Na + SO
R27  NaS_2 + O -> NaS + SO
R28a Na_2S + O -> NaS + NaO
R28b Na_2S + O -> Na_2 + SO
R29a Na_2S + S -> 2 * NaS
R29b Na_2S + S -> Na_2 + S_2
R30  Na_2 + O -> NaO + Na
R31  Na_2 + S -> NaS + Na
R32  SO_2 -> SO_2^+ 
R33  O_2 -> O_2^+ 
R34  SO -> SO^+ 
R35  O -> O^+ 
R36  S -> S^+ 
R37  Na -> Na^+ 
R38  O^+ + SO_2 -> O_2^+ + SO
R39  O^+ + SO -> SO^+ + O
R40  O^+ + O_2 -> O_2^+ + O
R41  O^+ + S -> S^+ + O
R42  O^+ + Na -> Na^+ + O
R43  S^+ + SO -> SO^+ + S
R44  S^+ + O_2 -> SO^+ + O
R45  S^+ + Na -> Na^+ + S
R46  SO^+ + SO -> S^+ + SO_2
R47  SO^+ + Na -> Na^+ + SO
R48  O_2^+ + S -> S^+ + O_2
R49  O_2^+ + SO -> SO^+ + O_2
R50a O_2^+ + Na -> Na^+ + O_2
R50b O_2^+ + Na -> NaO^+ + O
R51a SO_2^+ + S -> SO^+ + O_2
R51b SO_2^+ + S -> S^+ + SO_2
R52  SO_2^+ + SO -> SO^+ + SO_2
R53  SO_2^+ + O -> SO^+ + O_2
R54  SO_2^+ + O_2 -> O_2^+ + SO_2
R55a SO_2^+ + Na -> Na^+ + SO_2
R55b SO_2^+ + Na -> NaO^+ + SO
R56  Na^+ + Na_2 -> Na_2^+ + Na
R57  Na^+ + Na_2O -> Na_2O^+ + Na
R58  Na^+ + Na_2S -> Na_2S^+ + Na
R59  Na^+ -> Na
R60  NaO^+ -> Na + O
R61  S^+ -> S
R62  O^+ -> O
R63  O_2^+ -> 2 * O
R64  SO^+ -> S + O
R65  SO_2^+ -> SO + O
R66  Na_2^+ -> 2 * Na
R67  Na_2O^+ -> NaO + Na
R68  Na_2S^+ -> NaS + Na
