# Supplementary material for: Algebraic comparison of metabolic networks, phylogenetic inference, and metabolic innovation
Source: BMC Bioinformatics. 2006 Feb 14;7:67. doi: 10.1186/1471-2105-7-67 (PMC1475643; doi:10.1186/1471-2105-7-67)
Supplement: Additional file 1 — The Vienna Reaction Network Library Vienna-RNL implements these basic set-theoretic operations on chemical reaction networks. It is available under the GNU Public License from [32] [file 1471-2105-7-67-S1.gz › reactions-0.2.0/EXAMPLES/rct-format.txt]

  Definition of the ".rct" file format.
  ======================================
  
  Data Tokens (even positions):
     - chemical species
     - stochiometric coefficients
     - reaction rates
     - reaction name or catalyzing enzyme
  Operator Tokens (odd positions):
     1st column: Reaction name
     ->     irreversible reaction
     <=>    reversible reaction
     <->    reversible reaction, synonymous with <=>
     ><     pseudo-reaction
     +      separates chemical species (reaction operator)
     *      combines stoichiometric coefficient with chemical species
     ;      next token is reaction rate
     @      next token is comment string
   Comment symbos (any position)
     #      ignore rest of line
     >      at beginning of first line: name of reaction network
   Example:

   >Test-Murkelei
   R1 Ca(OH)_2 + CO_2 -> CaCO_3 + H_2O # Blah blah
   R2 Ca(OH)_2 -> CaO + H_2O @ murkl
   R3 2 *   H_2O -> 2 *     H_2     + O_2 @ bazong ; 345
   R4 2 * H_2O -> 2 * H_2 + O_2 ; 3452345.23 @ urgl
   R5 2 * H_2O -> 2 * H_2 + O_2 ; 
   R6 2 * H_2O <=> 2 * H_2 + O_2 ; 
   R7 [H_2O] >< H_2O
