# Supplementary material for: Algebraic comparison of metabolic networks, phylogenetic inference, and metabolic innovation
Source: BMC Bioinformatics. 2006 Feb 14;7:67. doi: 10.1186/1471-2105-7-67 (PMC1475643; doi:10.1186/1471-2105-7-67)
Supplement: Additional file 1 — The Vienna Reaction Network Library Vienna-RNL implements these basic set-theoretic operations on chemical reaction networks. It is available under the GNU Public License from [32] [file 1471-2105-7-67-S1.gz › reactions-0.2.0/EXAMPLES/metatool-format.txt]

-ENZREV
Eno Acn SucCD Sdh Fum Mdh AspC Gdh IlvEAvtA

-ENZIRREV
Pyk AceEF GltA Icd SucAB Icl Mas AspCon AspA Pck Ppc Pps GluCon
AlaCon SucCoACon

-METINT
Ala Asp Glu Gly Mal Fum Succ SucCoA OG IsoCit Cit OAA AcCoA CoA
Pyr PEP

-METEXT
Sucex Alaex Gluex ADP ATP AMP NH3 Aspex FADH2 FAD NADPH NADP NADH CO2 NAD PG

-CAT
Eno :   PG = PEP .
Pyk :   PEP + ADP = Pyr + ATP .
AceEF : Pyr + NAD + CoA = AcCoA + CO2 + NADH .
GltA :  OAA + AcCoA = Cit + CoA .
Acn :   Cit = IsoCit .
Icd :   IsoCit + NADP = OG + CO2 + NADPH .
SucAB : OG + NAD + CoA = SucCoA + CO2 + NADH .
SucCD : SucCoA + ADP = Succ + ATP + CoA .
Sdh :   Succ + FAD = Fum + FADH2 .
Fum :   Fum = Mal .
Mdh :   Mal + NAD = OAA + NADH .
Icl :   IsoCit = Succ + Gly .
Mas :   Gly + AcCoA = Mal + CoA .
AspC :  OAA + Glu = Asp + OG .
AspCon : Asp = Aspex .
AspA :  Asp = Fum + NH3 .
Gdh :   OG + NH3 + NADPH = Glu + NADP .
Pck :   OAA + ATP = PEP + ADP + CO2 .
Ppc :   PEP + CO2 = OAA .
Pps :   Pyr + ATP = PEP + AMP .
GluCon : Glu = Gluex .
IlvEAvtA : Pyr + Glu = Ala + OG .
AlaCon : Ala = Alaex .
SucCoACon :     SucCoA = Sucex + CoA .

[Explanation:

-ENZREV, -ENZIRREV
After the key words -ENZREV and -ENZIRREV, names or
abbreviations of the reversible and irreversible enzymes, respectively,
have to be written.

-METINT, -METEXT
After the key word -METINT, names or abbreviations of the internal
metabolites have to be written. These are the substances which have to
fulfil a steady-state condition (production = consumption). After the key
word -METEXT names or abbreviations of the external metabolites have to be
written. External metabolites (sources and sinks) need not be balanced in
the scheme under consideration. The order of these four fields is
important. All internal and external metabolites must have an underscore or
a letter (no number) as the first character and must not include a white
space in the old version. This restriction are not further required.

-CAT
After the key word -CAT, the reaction equations are listed in any
order. The raction name is written first just as after the key words
-ENZREV and -ENZREV.  The reaction name is followed by a white space (space
or tab), a colon and a white space.  Then the stoichiometric reaction
equation follows.  Stoichiometric coefficients are integers separated by a
white space from the metabolites. After the metabolites, a white space and
a plus or an equal sign and a white space follow.  The end of each reaction
equation is formed by a white space and a full stop. Metabolites are
written in the same way as after the key words -METINT and -METEXT. The
order of metabolites in the reaction equations makes no
difference. However, the sides of the reaction equations are exchangeable
only in the reversible reactions. The metabolites that are formed by the
irreversible reactions have to be written on the right side of the reaction
equations.]
