# Supplementary material for: Algebraic comparison of metabolic networks, phylogenetic inference, and metabolic innovation
Source: BMC Bioinformatics. 2006 Feb 14;7:67. doi: 10.1186/1471-2105-7-67 (PMC1475643; doi:10.1186/1471-2105-7-67)
Supplement: Additional file 1 — The Vienna Reaction Network Library Vienna-RNL implements these basic set-theoretic operations on chemical reaction networks. It is available under the GNU Public License from [32] [file 1471-2105-7-67-S1.gz › reactions-0.2.0/reactions.info]

This is reactions.info, produced by makeinfo version 4.8 from
reactions.texi.

   Vienna Reaction Networks Library  0.2

   This file documents the `Vienna-RNL'      and related utilities.

   The copyright provisions of the Vienna RNA Package apply unless
other agreements have been made.

   (C)2001 I L Hofacker and P F Stadler


File: reactions.info,  Node: Top,  Next: Introduction,  Prev: (dir),  Up: (dir)

   This document applies to version 0.2 of the Vienna-RNL package.

* Menu:

* Introduction::                     Introduction
* Input and Output Files::           Input and Output Files
* Data Types::                       Data Types
* Functions::                        Functions
* Perl Interface::                   Useful Perl/Perl5 scripts
* Examples::                         Examples
* References::                       References


File: reactions.info,  Node: Introduction,  Next: Input and Output Files,  Prev: Top,  Up: Top

1 Introduction
**************

The Vienna Reaction Network Library `Vienna-RNL' implements basic
set-theoretic operations on chemical reaction networks. It provides
basic ANSI C data structures for chemical reactions and their networks,
operations such as the union, intersection, or difference of chemical
reaction networks. It is intended for the use in conjunction with the
user's own C programs or PERL scripts.

1.1 No Warranty
===============

THERE IS NO WARRANTY FOR THIS SOFTWARE, TO THE EXTENT PERMITTED BY
APPLICABLE LAW.  EXCEPT WHEN OTHERWISE STATED IN WRITING THE COPYRIGHT
HOLDERS AND/OR OTHER PARTIES PROVIDE THE PROGRAM "AS IS" WITHOUT
WARRANTY OF ANY KIND, EITHER EXPRESSED OR IMPLIED, INCLUDING, BUT NOT
LIMITED TO, THE IMPLIED WARRANTIES OF MERCHANTABILITY AND FITNESS FOR A
PARTICULAR PURPOSE.  THE ENTIRE RISK AS TO THE QUALITY AND PERFORMANCE
OF THE PROGRAM IS WITH YOU.  SHOULD THE PROGRAM PROVE DEFECTIVE, YOU
ASSUME THE COST OF ALL NECESSARY SERVICING, REPAIR OR CORRECTION.

   IN NO EVENT UNLESS REQUIRED BY APPLICABLE LAW OR AGREED TO IN
WRITING WILL ANY COPYRIGHT HOLDER, OR ANY OTHER PARTY WHO MAY MODIFY
AND/OR REDISTRIBUTE THE PROGRAM BE LIABLE TO YOU FOR DAMAGES, INCLUDING
ANY GENERAL, SPECIAL, INCIDENTAL OR CONSEQUENTIAL DAMAGES ARISING OUT
OF THE USE OR INABILITY TO USE THE PROGRAM (INCLUDING BUT NOT LIMITED
TO LOSS OF DATA OR DATA BEING RENDERED INACCURATE OR LOSSES SUSTAINED
BY YOU OR THIRD PARTIES OR A FAILURE OF THE PROGRAM TO OPERATE WITH ANY
OTHER PROGRAMS), EVEN IF SUCH HOLDER OR OTHER PARTY HAS BEEN ADVISED OF
THE POSSIBILITY OF SUCH DAMAGES.


File: reactions.info,  Node: Input and Output Files,  Next: Data Types,  Prev: Introduction,  Up: Top

2 Input and Output Files
************************

`Vienna-RNL' uses its own format for encoding chemical reaction
networks. An example is the file `test.rct', which is part of the
distribution.
     >Test-Murkelei
     # A + C + D + E <=> F + G + H ;
     R1 Ca(OH)_2 + CO_2 -> CaCO_3 + H_2O # Blah blah
     R2 Ca(OH)_2 -> CaO + H_2O @ murkl
     R3 2 *   H_2O <=> 2 *     H_2     + O_2 @ bazong ; 345
     R4 2 * H_2O -> 2 * H_2 + O_2 ; 3452345.23 @ urgl
     R5 2 * H_2O -> 2 * H_2 + O_2 ;
     R6 2 * H_2O <=> 2 * H_2 + O_2 ;
     P1 [H_2O] >< H_2O ;
     P2 [H_2]  >< H_2 ;

   The line starting with `>' defines the name of network. All lines
starting with `#' are comments that are ignored by `Vienna-RNL'.

   Each reaction must be contained on a single line (of arbitrary
length). A reaction line must begin with a reaction label (arbitrary
string without white spaces). Each reactant is specified by a unique
name, which again can be an arbitrary string that must not contain
white space. Multiplicities are specified by a prefix of the form `2
*'. The space between the number and the multiplication operator are
required, in fact any two tokens on the line must be separated by white
space as in the example above.

   Special information can be included using the `@' character for a
reaction name and `;' for a reaction rate. This information is included
into the reaction data-structure.

   The `#' character is used to mark the rest of the line as a comment.

   Each reaction line must contain one of the following reaction symbols
   * `<=>' or `<->' for a reversible reaction

   * `->' for an irreversible reaction

   * `><' or `><' for a reversible pseudo-reaction, i.e.,
      exchange with an external pool.

   In addition to the `.rct' file, `Vienna-RNL' contains routines for
reading and writing `metatool' formatted files. For the format
specifications see `[1]', an examples is included with the distribution.


File: reactions.info,  Node: Data Types,  Next: Functions,  Prev: Input and Output Files,  Up: Top

3 Data Types
************

Reactions networks are represented by the library using a a hierarchy
of C structs. In the Perl interface these are mapped to equivalent
objects.

 -- Data type: Network
     A Network is represented by a C struct containing a name, a list of
     reactions, and a list of reactants. The length of the reactions
     and species list is given by the num_react and num_species
     variables. For convenience, we also include the number of
     reversible reactions num_rev_react. Thus, the full C declaration
     reads:
          struct Network {
            char *name;
            int num_react;
            int num_rev_react;
            int num_species;
            Reactant *species;
            Reaction *reactions;
          };

 -- Data type: Reactant
     A reactant is represented by a string (typically the chemical
     formula), and a unique numeric id. The C declaration reads:
          struct Reactant {
            char *formula;
            int ID;
          };

 -- Data type: Reaction
     A reaction is presented primarily by the list `eq' of equation
     terms. The length of this list is stored in `members', a reaction
     is reversible if the flag `reversible' is not zero, `pseudo' marks
     pseudo reactions (exchange with an external pool). In addition the
     reaction structure contains strings holding the name and an
     arbitrary comment. The `rate' variable may be used to store a
     reaction rate.
          typedef struct Reaction {
            char *name;
            char *comment;
            int ID;
            int members;
            int reversible;
            int pseudo;
            double rate;
            EqTerm *eq;
          } Reaction;

 -- Data type: Eqterm
     An equation term consists simply of a stoichiometric coefficient
     `c' and a pointer to the corresponding reactant. For
     non-reversible reactions the stoichiometric coefficient should be
     negative for the educts and positive for the products. The
     Reactant pointer `r' is usually just a pointer into the substrate
     list of the network.
          typedef struct Eqterm {
            double c;
            Reactant *r;
          } EqTerm;


File: reactions.info,  Node: Functions,  Next: Perl Interface,  Prev: Data Types,  Up: Top

4 Functions
***********

4.1 Input Output
================

 -- Function: Network* ReadNetwork (FILE *FP);
     read Network from  `.rct' file.

 -- Function: void fPrintNetwork (FILE *FP, Network *NET);
     print Network in `.rct' format.

 -- Function: void fPrintReaction (FILE *FP, Reaction *R);
     print a single reaction in `.rct' format.

 -- Function: Network* ReadMetatool (FILE *FP);
     read Network in Metatool format.

 -- Function: void fPrintMetatool (FILE *FP, Network *NET);
     print Network in Metatool format.

 -- Function: Network* ReadPalssonMat (FILE *FP);
     read Network as stoichiometric matrix in Palsson format `[2]'.

 -- Function: void fPrintStoichMat (FILE *FP, double **S, Network *N);
     print stoichiometric matrix of network N in Palsson format. The
     matrix S can be generated by calling `StoichMat' function.

 -- Function: void Network2gml (FILE *FP, Network *N);
     print the network as bipartite graph in gml format `[4]', suitable
     for various graph layout programs.

 -- Function: void Network2dot (FILE *FP, Network *N);
     print the network graph in dot format, suitable for the graph
     layout program `dotty'
     `http://seclab.cs.ucdavis.edu/~hoagland/Dot.html', see also `[3]'.

4.2 Network operations
======================

 -- Function: Network* CopyNetwork (const Network *N);
     returns a newly allocated copy of the Network  *N.

 -- Function: Network* NetCup (Network *N1, Network *N2);
     computes the union of the two Networks N1 and N2, consisting of
     all substrates and all reactions occurring in either network.

 -- Function: Network* NetCap (const Network *N1, const Network *N2);
     computes the intersection of the two Networks N1 and N2, consisting
     of only those substrates and reactions that occur in both networks.

 -- Function: Network* NetDiff (const Network N1, const Network N2);
     computes the difference of the two Networks N1 and N2. The reaction
     difference Network contains all reaction occurring in N1 but not
     N2, and all substrate occurring in the remaining reactions.

 -- Function: Network* NetStrongDiff (const Network *N1, const Network
          *N2);
     computes the strong difference of the two Networks N1 and N2. The
     resulting new network contains only those substrates occurring in
     N1 but not N2, and only those reactions from N1 that can be
     performed with the remaining substrates.

 -- Function: Reaction CopyReaction (const Reaction R, const Reactant
          *S, int NUMS);
     returns a new copy of th reaction R. New memory is allocated for
     the equation terms, but not the substrates. Instead substrate
     pointers are taken from  *S.

 -- Function: Reactant* find_formula (const char *FORMULA, const
          Reactant *S, int NUM_S);
     searches for the substrate described by *FORMULA in the list of
     reactants S. Returns a pointer to the found reactant or NULL if
     none was found. Assumes a sorted list of reactants *S.

 -- Function: Reaction *find_reaction (const Reaction R, const Reaction
          *RL, int NUMR);
     searches for the reaction R in the list *RL. Returns a pointer to
     the found reaction or NULL if none was found. Assumes the list *RL
     is sorted.

4.3 Utility functions
=====================

 -- Function: int comp_reactants (const void *A, const void *B);
     auxiliary function for sorting lists of reactants with `qsort'.

 -- Function: int comp_reactions (const Reaction *R1, const
     Reaction *R2); auxiliary function for sorting Reactions with
     `qsort'.

 -- Function: int comp_networks (Network *N1, Network *N2);
     compare two Networks, suitable for sorting a list of networks with
     `qsort'.

 -- Function: void sort_reactions (Network *N);
     sorts the reactions in Network  N.

 -- Function: void FreeReaction (Reaction R);
     Free the memory allocated for reaction  R.

 -- Function: void FreeNetwork (Network *N);
     Free the memory allocated for network  N.

 -- Function: double **StoichMat (Network *N) ;
     return the stoichiometric matrix of network N as 2-d array of
     doubles.

 -- Function: double **AdjMat (Network *N);
     return the adjacency matrix of the network graph.


File: reactions.info,  Node: Perl Interface,  Next: Examples,  Prev: Functions,  Up: Top

5 Perl Interface
****************

*System Requirement:* Perl 5.004 and later versions must be installed.

   The PERL interface allows easy access to the complex C data
structures of `Vienna-RNL' from the scripting language Perl. The
interface is automatically generated using `SWIG'. All library
functions are available through Perl subroutines of the same name. C
variables can be accessed from Perl via an object oriented interface,
that mimics the C structs. Thus the two equivalent C and Perl
expressions
     Network *N;
     N->reactions[2]->eq[3]->formula;
     $N->{reactions}->get(2)->{eq}->get(3)->{formula};
   both retrieve the formula of the 4th reactant in the 3rd reaction of
the network N (remember that indices start at 0).

   As an example part of the self-test script of the installation is
shown below.

     #!/usr/bin/perl
     use Networks;

     open(FP, '<../EXAMPLES/test.rct') or die "can't open test.rct";
     $N1 = Networks::ReadNetwork(*FP);
     close(FP);

     print "$N1->{num_react}\n"; # should be 6
     print "$N1->{num_species}\n"; # should be 9
     # print formula of 1st reactant in 3rd reaction
     print $N1->{reactions}->get(2)->{eq}->{r}->{formula};

     open(FP, '<../EXAMPLES/Io-reduced.rct') or die "can't open Io-reduced.rct";
     $N2 = Networks::ReadNetwork(*FP);
     close(FP);
     print "read Network $N2->{name} with $N2->{num_react} reactions ",
            "and $N2->{num_species} species\n";

     $Ncup = Networks::NetCup($N1, $N2);
     print "Union has $Ncup->{num_react} reactions ",
           "and $Ncup->{num_species} species\n";

     $Ncap = Networks::NetCap($N1, $N2);
     print "Intersection has $Ncap->{num_react} reactions ",
           "and $Ncap->{num_species} species\n";


File: reactions.info,  Node: Examples,  Next: References,  Prev: Perl Interface,  Up: Top

6 Examples
**********

The distribution includes two executable programs, `reactions' and
`testit' that are small applications of `Vienna-RNL'.

   The program `reactions' converts various I/O formats. At this point
input can be provided in the `.rct' format described above, in Metatool
format, or in the form of Palsson's matrices. Output formats include
the substrate adjacency matrix, GML (graph meta language) which can be
used e.g. as input for the graph editor `graphlet' `[4]', and input for
the graph layout program `dotty'. The program `reactions' reads from
stdin and writes to stdout.

       ./reactions [-i #in_format] [-o #out_format] < infile [ > outfile ]

   The input and output format options are summarized below
        # |  format      | in     out
       -------------------------------
        0 |  .rct        | Y       Y   [default]
        1 |  Metatool    | Y       Y
        2 |  Palsson     | Y       N
          |              |
        6 |  SubstrMat   | N       Y
        7 |  .dot        | N       Y
        8 |  .gml        | N       Y

   The program `testit' is intended as a test program for the library.
It takes two `rct' files as arguments and performs a number of simples
operations.

   The Perl module can be checked by typing
      cd Perl
      make check

   The output, apart from various messages from `make', should look
something like

     1..2
     ok 1
     Warning: removing duplicate reaction
     R5         2 * H_2O -> 2 * H_2 + O_2
     Warning: removing duplicate reaction
     R6         2 * H_2O <=> 2 * H_2 + O_2
     ok 2
     Ca(OH)_2N1
      $VAR1 = bless( {
           'name' => 'Test-Murkelei',
           'num_react' => 6,
           'num_rev_react' => 4,
           'num_species' => 9,
           'species' => bless( {
                 'formula' => 'CO_2',
                 'ID' => 0
                 }, 'Networks::Reactant' ),
           'reactions' => bless( {
                 'name' => 'P2',
                 'comment' => undef,
                 'ID' => 0,
                 'members' => 2,
                 'reversible' => 1,
                 'pseudo' => 1,
                 'rate' => '0',
                 'eq' => bless( {
                      'c' => '1',
                      'r' => bless( {
                           'formula' => 'H_2',
                           'ID' => 4
                           }, 'Networks::Reactant' )
                       }, 'Networks::EqTerm' )
                  }, 'Networks::Reaction' )
            }, 'Networks::Network' );

     read Network Io with 79 reactions and 27 species
     Union has 85 reactions and 35 species
     Intersection has 0 reactions and 0 species


File: reactions.info,  Node: References,  Prev: Examples,  Up: Top

7 References
************

  1. T. Pfeiffer, I. Sa'nchez-Valdenebro, J. C. Nun~o, F. Montero and
     S. Schuster METATOOL: For Studying Metabolic Networks
     Bioinformatics 15 (1999) 251-257.

  2. Schilling, C.H., Letscher, D., and Palsson, B.O., "Theory for the
     Systemic Definition of Metabolic Pathways and their use in
     Interpreting Metabolic Function from a Pathway-Oriented
     Perspective", J. theor. Biol, 203: 229-248, (2000).

  3. An open graph visualization system and its applications to
     software engineering E.R. Gansner and S.C.North Software --
     Practice and Experience 30(11), pp. 1203-1233, September 2000.

  4. M. Himsolt, GML -- Graph Modelling Language, University of Passau,
     http://infosun.fmi.uni-passau.de/Graphlet/GML/, 1997.


Tag Table:
Node: Top332
Node: Introduction855
Node: Input and Output Files2549
Node: Data Types4596
Node: Functions6906
Node: Perl Interface11240
Node: Examples13088
Node: References15865

End Tag Table
