# Supplementary material for: Algebraic comparison of metabolic networks, phylogenetic inference, and metabolic innovation
Source: BMC Bioinformatics. 2006 Feb 14;7:67. doi: 10.1186/1471-2105-7-67 (PMC1475643; doi:10.1186/1471-2105-7-67)
Supplement: Additional file 1 — The Vienna Reaction Network Library Vienna-RNL implements these basic set-theoretic operations on chemical reaction networks. It is available under the GNU Public License from [32] [file 1471-2105-7-67-S1.gz › reactions-0.2.0/Makefile.in]

# Makefile.in generated by automake 1.9.2 from Makefile.am.
# @configure_input@

# Copyright (C) 1994, 1995, 1996, 1997, 1998, 1999, 2000, 2001, 2002,
# 2003, 2004  Free Software Foundation, Inc.
# This Makefile.in is free software; the Free Software Foundation
# gives unlimited permission to copy and/or distribute it,
# with or without modifications, as long as this notice is preserved.

# This program is distributed in the hope that it will be useful,
# but WITHOUT ANY WARRANTY, to the extent permitted by law; without
# even the implied warranty of MERCHANTABILITY or FITNESS FOR A
# PARTICULAR PURPOSE.

@SET_MAKE@


SOURCES = $(libnetworks_a_SOURCES) $(netcomp_SOURCES) $(reactions_SOURCES) testit.c

srcdir = @srcdir@
top_srcdir = @top_srcdir@
VPATH = @srcdir@
pkgdatadir = $(datadir)/@PACKAGE@
pkglibdir = $(libdir)/@PACKAGE@
pkgincludedir = $(includedir)/@PACKAGE@
top_builddir = .
am__cd = CDPATH="$${ZSH_VERSION+.}$(PATH_SEPARATOR)" && cd
INSTALL = @INSTALL@
install_sh_DATA = $(install_sh) -c -m 644
install_sh_PROGRAM = $(install_sh) -c
install_sh_SCRIPT = $(install_sh) -c
INSTALL_HEADER = $(INSTALL_DATA)
transform = $(program_transform_name)
NORMAL_INSTALL = :
PRE_INSTALL = :
POST_INSTALL = :
NORMAL_UNINSTALL = :
PRE_UNINSTALL = :
POST_UNINSTALL = :
build_triplet = @build@
host_triplet = @host@
bin_PROGRAMS = reactions$(EXEEXT) netcomp$(EXEEXT)
noinst_PROGRAMS = testit$(EXEEXT)
DIST_COMMON = README $(am__configure_deps) $(noinst_HEADERS) \
	$(srcdir)/Makefile.am $(srcdir)/Makefile.in \
	$(srcdir)/config.h.in $(top_srcdir)/configure AUTHORS COPYING \
	ChangeLog INSTALL NEWS config.guess config.sub depcomp \
	install-sh missing texinfo.tex
subdir = .
ACLOCAL_M4 = $(top_srcdir)/aclocal.m4
am__aclocal_m4_deps = $(top_srcdir)/acinclude.m4 \
	$(top_srcdir)/configure.in
am__configure_deps = $(am__aclocal_m4_deps) $(CONFIGURE_DEPENDENCIES) \
	$(ACLOCAL_M4)
am__CONFIG_DISTCLEAN_FILES = config.status config.cache config.log \
 configure.lineno configure.status.lineno
mkinstalldirs = $(install_sh) -d
CONFIG_HEADER = config.h
CONFIG_CLEAN_FILES =
am__vpath_adj_setup = srcdirstrip=`echo "$(srcdir)" | sed 's|.|.|g'`;
am__vpath_adj = case $$p in \
    $(srcdir)/*) f=`echo "$$p" | sed "s|^$$srcdirstrip/||"`;; \
    *) f=$$p;; \
  esac;
am__strip_dir = `echo $$p | sed -e 's|^.*/||'`;
am__installdirs = "$(DESTDIR)$(libdir)" "$(DESTDIR)$(bindir)" \
	"$(DESTDIR)$(infodir)"
libLIBRARIES_INSTALL = $(INSTALL_DATA)
LIBRARIES = $(lib_LIBRARIES)
AR = ar
ARFLAGS = cru
libnetworks_a_AR = $(AR) $(ARFLAGS)
libnetworks_a_LIBADD =
am_libnetworks_a_OBJECTS = Metatool.$(OBJEXT) Palsson.$(OBJEXT) \
	rct.$(OBJEXT) sbml.$(OBJEXT) reactions.$(OBJEXT) \
	network_graphics.$(OBJEXT) network_utils.$(OBJEXT) \
	operations.$(OBJEXT) utils.$(OBJEXT)
libnetworks_a_OBJECTS = $(am_libnetworks_a_OBJECTS)
binPROGRAMS_INSTALL = $(INSTALL_PROGRAM)
PROGRAMS = $(bin_PROGRAMS) $(noinst_PROGRAMS)
am_netcomp_OBJECTS = comp.$(OBJEXT)
netcomp_OBJECTS = $(am_netcomp_OBJECTS)
netcomp_LDADD = $(LDADD)
am_reactions_OBJECTS = main.$(OBJEXT)
reactions_OBJECTS = $(am_reactions_OBJECTS)
reactions_LDADD = $(LDADD)
testit_SOURCES = testit.c
testit_OBJECTS = testit.$(OBJEXT)
testit_LDADD = $(LDADD)
DEFAULT_INCLUDES = -I. -I$(srcdir) -I.
depcomp = $(SHELL) $(top_srcdir)/depcomp
am__depfiles_maybe = depfiles
COMPILE = $(CC) $(DEFS) $(DEFAULT_INCLUDES) $(INCLUDES) $(AM_CPPFLAGS) \
	$(CPPFLAGS) $(AM_CFLAGS) $(CFLAGS)
CCLD = $(CC)
LINK = $(CCLD) $(AM_CFLAGS) $(CFLAGS) $(AM_LDFLAGS) $(LDFLAGS) -o $@
SOURCES = $(libnetworks_a_SOURCES) $(netcomp_SOURCES) \
	$(reactions_SOURCES) testit.c
DIST_SOURCES = $(libnetworks_a_SOURCES) $(netcomp_SOURCES) \
	$(reactions_SOURCES) testit.c
INFO_DEPS = $(srcdir)/reactions.info
am__TEXINFO_TEX_DIR = $(srcdir)
DVIS = reactions.dvi
PDFS = reactions.pdf
PSS = reactions.ps
HTMLS = reactions.html
TEXINFOS = reactions.texi
TEXI2DVI = texi2dvi
TEXI2PDF = $(TEXI2DVI) --pdf --batch
MAKEINFOHTML = $(MAKEINFO) --html
AM_MAKEINFOHTMLFLAGS = $(AM_MAKEINFOFLAGS)
DVIPS = dvips
RECURSIVE_TARGETS = all-recursive check-recursive dvi-recursive \
	html-recursive info-recursive install-data-recursive \
	install-exec-recursive install-info-recursive \
	install-recursive installcheck-recursive installdirs-recursive \
	pdf-recursive ps-recursive uninstall-info-recursive \
	uninstall-recursive
HEADERS = $(noinst_HEADERS)
ETAGS = etags
CTAGS = ctags
DISTFILES = $(DIST_COMMON) $(DIST_SOURCES) $(TEXINFOS) $(EXTRA_DIST)
distdir = $(PACKAGE)-$(VERSION)
top_distdir = $(distdir)
am__remove_distdir = \
  { test ! -d $(distdir) \
    || { find $(distdir) -type d ! -perm -200 -exec chmod u+w {} ';' \
         && rm -fr $(distdir); }; }
DIST_ARCHIVES = $(distdir).tar.gz
GZIP_ENV = --best
distuninstallcheck_listfiles = find . -type f -print
distcleancheck_listfiles = find . -type f -print
ACLOCAL = @ACLOCAL@
AMDEP_FALSE = @AMDEP_FALSE@
AMDEP_TRUE = @AMDEP_TRUE@
AMTAR = @AMTAR@
AUTOCONF = @AUTOCONF@
AUTOHEADER = @AUTOHEADER@
AUTOMAKE = @AUTOMAKE@
AWK = @AWK@
CC = @CC@
CCDEPMODE = @CCDEPMODE@
CFLAGS = @CFLAGS@
CPP = @CPP@
CPPFLAGS = @CPPFLAGS@
CXX = @CXX@
CXXDEPMODE = @CXXDEPMODE@
CXXFLAGS = @CXXFLAGS@
CYGPATH_W = @CYGPATH_W@
DEFS = @DEFS@
DEPDIR = @DEPDIR@
ECHO_C = @ECHO_C@
ECHO_N = @ECHO_N@
ECHO_T = @ECHO_T@
EGREP = @EGREP@
EXEEXT = @EXEEXT@
INSTALL_DATA = @INSTALL_DATA@
INSTALL_PROGRAM = @INSTALL_PROGRAM@
INSTALL_SCRIPT = @INSTALL_SCRIPT@
INSTALL_STRIP_PROGRAM = @INSTALL_STRIP_PROGRAM@
ISODATE = @ISODATE@
LDFLAGS = @LDFLAGS@
LIBOBJS = @LIBOBJS@
LIBS = @LIBS@
LTLIBOBJS = @LTLIBOBJS@
MAKEINFO = @MAKEINFO@
MAKE_PERL_EXT_FALSE = @MAKE_PERL_EXT_FALSE@
MAKE_PERL_EXT_TRUE = @MAKE_PERL_EXT_TRUE@
OBJEXT = @OBJEXT@
PACKAGE = @PACKAGE@
PACKAGE_BUGREPORT = @PACKAGE_BUGREPORT@
PACKAGE_NAME = @PACKAGE_NAME@
PACKAGE_STRING = @PACKAGE_STRING@
PACKAGE_TARNAME = @PACKAGE_TARNAME@
PACKAGE_VERSION = @PACKAGE_VERSION@
PATH_SEPARATOR = @PATH_SEPARATOR@
PerlCmd = @PerlCmd@
RANLIB = @RANLIB@
SET_MAKE = @SET_MAKE@
SHELL = @SHELL@
STRIP = @STRIP@
VERSION = @VERSION@
ac_ct_CC = @ac_ct_CC@
ac_ct_CXX = @ac_ct_CXX@
ac_ct_RANLIB = @ac_ct_RANLIB@
ac_ct_STRIP = @ac_ct_STRIP@
am__fastdepCC_FALSE = @am__fastdepCC_FALSE@
am__fastdepCC_TRUE = @am__fastdepCC_TRUE@
am__fastdepCXX_FALSE = @am__fastdepCXX_FALSE@
am__fastdepCXX_TRUE = @am__fastdepCXX_TRUE@
am__include = @am__include@
am__leading_dot = @am__leading_dot@
am__quote = @am__quote@
am__tar = @am__tar@
am__untar = @am__untar@
bindir = @bindir@
build = @build@
build_alias = @build_alias@
build_cpu = @build_cpu@
build_os = @build_os@
build_vendor = @build_vendor@
datadir = @datadir@
exec_prefix = @exec_prefix@
host = @host@
host_alias = @host_alias@
host_cpu = @host_cpu@
host_os = @host_os@
host_vendor = @host_vendor@
includedir = @includedir@
infodir = @infodir@
install_sh = @install_sh@
libdir = @libdir@
libexecdir = @libexecdir@
localstatedir = @localstatedir@
mandir = @mandir@
mkdir_p = @mkdir_p@
oldincludedir = @oldincludedir@
prefix = @prefix@
program_transform_name = @program_transform_name@
sbindir = @sbindir@
sharedstatedir = @sharedstatedir@
sysconfdir = @sysconfdir@
target_alias = @target_alias@
@MAKE_PERL_EXT_FALSE@PLDIR = 
@MAKE_PERL_EXT_TRUE@PLDIR = Perl
SUBDIRS = . EXAMPLES $(PLDIR)
DIST_SUBDIRS = . EXAMPLES Perl
lib_LIBRARIES = libnetworks.a
info_TEXINFOS = reactions.texi
reactions_SOURCES = main.c
#reactions_FLAGS = -g3
reactions_DEPENDENCIES = libnetworks.a
netcomp_SOURCES = comp.c
#netcomp_FLAGS = -g3
netcomp_DEPENDENCIES = libnetworks.a
testit_DEPENDENCIES = libnetworks.a
libnetworks_a_SOURCES = Metatool.c Palsson.c rct.c sbml.c \
	reactions.c network_graphics.c network_utils.c operations.c utils.c 


#libsbmlinput_a_SOURCES = readsbml.cpp
noinst_HEADERS = operations.h reaction_types.h reactions.h utils.h \
	Metatool.h Palsson.h rct.h sbml.h network_graphics.h \
	network_utils.h networks.h

LDADD = -L. -lnetworks -lsbml
all: config.h
	$(MAKE) $(AM_MAKEFLAGS) all-recursive

.SUFFIXES:
.SUFFIXES: .c .dvi .html .info .o .obj .pdf .ps .texi
am--refresh:
	@:
$(srcdir)/Makefile.in:  $(srcdir)/Makefile.am  $(am__configure_deps)
	@for dep in $?; do \
	  case '$(am__configure_deps)' in \
	    *$$dep*) \
	      echo ' cd $(srcdir) && $(AUTOMAKE) --gnu '; \
	      cd $(srcdir) && $(AUTOMAKE) --gnu  \
		&& exit 0; \
	      exit 1;; \
	  esac; \
	done; \
	echo ' cd $(top_srcdir) && $(AUTOMAKE) --gnu  Makefile'; \
	cd $(top_srcdir) && \
	  $(AUTOMAKE) --gnu  Makefile
.PRECIOUS: Makefile
Makefile: $(srcdir)/Makefile.in $(top_builddir)/config.status
	@case '$?' in \
	  *config.status*) \
	    echo ' $(SHELL) ./config.status'; \
	    $(SHELL) ./config.status;; \
	  *) \
	    echo ' cd $(top_builddir) && $(SHELL) ./config.status $@ $(am__depfiles_maybe)'; \
	    cd $(top_builddir) && $(SHELL) ./config.status $@ $(am__depfiles_maybe);; \
	esac;

$(top_builddir)/config.status: $(top_srcdir)/configure $(CONFIG_STATUS_DEPENDENCIES)
	$(SHELL) ./config.status --recheck

$(top_srcdir)/configure:  $(am__configure_deps)
	cd $(srcdir) && $(AUTOCONF)
$(ACLOCAL_M4):  $(am__aclocal_m4_deps)
	cd $(srcdir) && $(ACLOCAL) $(ACLOCAL_AMFLAGS)

config.h: stamp-h1
	@if test ! -f $@; then \
	  rm -f stamp-h1; \
	  $(MAKE) stamp-h1; \
	else :; fi

stamp-h1: $(srcdir)/config.h.in $(top_builddir)/config.status
	@rm -f stamp-h1
	cd $(top_builddir) && $(SHELL) ./config.status config.h
$(srcdir)/config.h.in:  $(am__configure_deps) 
	cd $(top_srcdir) && $(AUTOHEADER)
	rm -f stamp-h1
	touch $@

distclean-hdr:
	-rm -f config.h stamp-h1
install-libLIBRARIES: $(lib_LIBRARIES)
	@$(NORMAL_INSTALL)
	test -z "$(libdir)" || $(mkdir_p) "$(DESTDIR)$(libdir)"
	@list='$(lib_LIBRARIES)'; for p in $$list; do \
	  if test -f $$p; then \
	    f=$(am__strip_dir) \
	    echo " $(libLIBRARIES_INSTALL) '$$p' '$(DESTDIR)$(libdir)/$$f'"; \
	    $(libLIBRARIES_INSTALL) "$$p" "$(DESTDIR)$(libdir)/$$f"; \
	  else :; fi; \
	done
	@$(POST_INSTALL)
	@list='$(lib_LIBRARIES)'; for p in $$list; do \
	  if test -f $$p; then \
	    p=$(am__strip_dir) \
	    echo " $(RANLIB) '$(DESTDIR)$(libdir)/$$p'"; \
	    $(RANLIB) "$(DESTDIR)$(libdir)/$$p"; \
	  else :; fi; \
	done

uninstall-libLIBRARIES:
	@$(NORMAL_UNINSTALL)
	@list='$(lib_LIBRARIES)'; for p in $$list; do \
	  p=$(am__strip_dir) \
	  echo " rm -f '$(DESTDIR)$(libdir)/$$p'"; \
	  rm -f "$(DESTDIR)$(libdir)/$$p"; \
	done

clean-libLIBRARIES:
	-test -z "$(lib_LIBRARIES)" || rm -f $(lib_LIBRARIES)
libnetworks.a: $(libnetworks_a_OBJECTS) $(libnetworks_a_DEPENDENCIES) 
	-rm -f libnetworks.a
	$(libnetworks_a_AR) libnetworks.a $(libnetworks_a_OBJECTS) $(libnetworks_a_LIBADD)
	$(RANLIB) libnetworks.a
install-binPROGRAMS: $(bin_PROGRAMS)
	@$(NORMAL_INSTALL)
	test -z "$(bindir)" || $(mkdir_p) "$(DESTDIR)$(bindir)"
	@list='$(bin_PROGRAMS)'; for p in $$list; do \
	  p1=`echo $$p|sed 's/$(EXEEXT)$$//'`; \
	  if test -f $$p \
	  ; then \
	    f=`echo "$$p1" | sed 's,^.*/,,;$(transform);s/$$/$(EXEEXT)/'`; \
	   echo " $(INSTALL_PROGRAM_ENV) $(binPROGRAMS_INSTALL) '$$p' '$(DESTDIR)$(bindir)/$$f'"; \
	   $(INSTALL_PROGRAM_ENV) $(binPROGRAMS_INSTALL) "$$p" "$(DESTDIR)$(bindir)/$$f" || exit 1; \
	  else :; fi; \
	done

uninstall-binPROGRAMS:
	@$(NORMAL_UNINSTALL)
	@list='$(bin_PROGRAMS)'; for p in $$list; do \
	  f=`echo "$$p" | sed 's,^.*/,,;s/$(EXEEXT)$$//;$(transform);s/$$/$(EXEEXT)/'`; \
	  echo " rm -f '$(DESTDIR)$(bindir)/$$f'"; \
	  rm -f "$(DESTDIR)$(bindir)/$$f"; \
	done

clean-binPROGRAMS:
	-test -z "$(bin_PROGRAMS)" || rm -f $(bin_PROGRAMS)

clean-noinstPROGRAMS:
	-test -z "$(noinst_PROGRAMS)" || rm -f $(noinst_PROGRAMS)
netcomp$(EXEEXT): $(netcomp_OBJECTS) $(netcomp_DEPENDENCIES) 
	@rm -f netcomp$(EXEEXT)
	$(LINK) $(netcomp_LDFLAGS) $(netcomp_OBJECTS) $(netcomp_LDADD) $(LIBS)
reactions$(EXEEXT): $(reactions_OBJECTS) $(reactions_DEPENDENCIES) 
	@rm -f reactions$(EXEEXT)
	$(LINK) $(reactions_LDFLAGS) $(reactions_OBJECTS) $(reactions_LDADD) $(LIBS)
testit$(EXEEXT): $(testit_OBJECTS) $(testit_DEPENDENCIES) 
	@rm -f testit$(EXEEXT)
	$(LINK) $(testit_LDFLAGS) $(testit_OBJECTS) $(testit_LDADD) $(LIBS)

mostlyclean-compile:
	-rm -f *.$(OBJEXT)

distclean-compile:
	-rm -f *.tab.c

@AMDEP_TRUE@@am__include@ @am__quote@./$(DEPDIR)/Metatool.Po@am__quote@
@AMDEP_TRUE@@am__include@ @am__quote@./$(DEPDIR)/Palsson.Po@am__quote@
@AMDEP_TRUE@@am__include@ @am__quote@./$(DEPDIR)/comp.Po@am__quote@
@AMDEP_TRUE@@am__include@ @am__quote@./$(DEPDIR)/main.Po@am__quote@
@AMDEP_TRUE@@am__include@ @am__quote@./$(DEPDIR)/network_graphics.Po@am__quote@
@AMDEP_TRUE@@am__include@ @am__quote@./$(DEPDIR)/network_utils.Po@am__quote@
@AMDEP_TRUE@@am__include@ @am__quote@./$(DEPDIR)/operations.Po@am__quote@
@AMDEP_TRUE@@am__include@ @am__quote@./$(DEPDIR)/rct.Po@am__quote@
@AMDEP_TRUE@@am__include@ @am__quote@./$(DEPDIR)/reactions.Po@am__quote@
@AMDEP_TRUE@@am__include@ @am__quote@./$(DEPDIR)/sbml.Po@am__quote@
@AMDEP_TRUE@@am__include@ @am__quote@./$(DEPDIR)/testit.Po@am__quote@
@AMDEP_TRUE@@am__include@ @am__quote@./$(DEPDIR)/utils.Po@am__quote@

.c.o:
@am__fastdepCC_TRUE@	if $(COMPILE) -MT $@ -MD -MP -MF "$(DEPDIR)/$*.Tpo" -c -o $@ $<; \
@am__fastdepCC_TRUE@	then mv -f "$(DEPDIR)/$*.Tpo" "$(DEPDIR)/$*.Po"; else rm -f "$(DEPDIR)/$*.Tpo"; exit 1; fi
@AMDEP_TRUE@@am__fastdepCC_FALSE@	source='$<' object='$@' libtool=no @AMDEPBACKSLASH@
@AMDEP_TRUE@@am__fastdepCC_FALSE@	DEPDIR=$(DEPDIR) $(CCDEPMODE) $(depcomp) @AMDEPBACKSLASH@
@am__fastdepCC_FALSE@	$(COMPILE) -c $<

.c.obj:
@am__fastdepCC_TRUE@	if $(COMPILE) -MT $@ -MD -MP -MF "$(DEPDIR)/$*.Tpo" -c -o $@ `$(CYGPATH_W) '$<'`; \
@am__fastdepCC_TRUE@	then mv -f "$(DEPDIR)/$*.Tpo" "$(DEPDIR)/$*.Po"; else rm -f "$(DEPDIR)/$*.Tpo"; exit 1; fi
@AMDEP_TRUE@@am__fastdepCC_FALSE@	source='$<' object='$@' libtool=no @AMDEPBACKSLASH@
@AMDEP_TRUE@@am__fastdepCC_FALSE@	DEPDIR=$(DEPDIR) $(CCDEPMODE) $(depcomp) @AMDEPBACKSLASH@
@am__fastdepCC_FALSE@	$(COMPILE) -c `$(CYGPATH_W) '$<'`

.texi.info:
	restore=: && backupdir="$(am__leading_dot)am$$$$" && \
	am__cwd=`pwd` && cd $(srcdir) && \
	rm -rf $$backupdir && mkdir $$backupdir && \
	for f in $@ $@-[0-9] $@-[0-9][0-9] $(@:.info=).i[0-9] $(@:.info=).i[0-9][0-9]; do \
	  if test -f $$f; then mv $$f $$backupdir; restore=mv; else :; fi; \
	done; \
	cd "$$am__cwd"; \
	if $(MAKEINFO) $(AM_MAKEINFOFLAGS) $(MAKEINFOFLAGS) -I $(srcdir) \
	 -o $@ $<; \
	then \
	  rc=0; \
	  cd $(srcdir); \
	else \
	  rc=$$?; \
	  cd $(srcdir) && \
	  $$restore $$backupdir/* `echo "./$@" | sed 's|[^/]*$$||'`; \
	fi; \
	rm -rf $$backupdir; exit $$rc

.texi.dvi:
	TEXINPUTS="$(am__TEXINFO_TEX_DIR)$(PATH_SEPARATOR)$$TEXINPUTS" \
	MAKEINFO='$(MAKEINFO) $(AM_MAKEINFOFLAGS) $(MAKEINFOFLAGS) -I $(srcdir)' \
	$(TEXI2DVI) $<

.texi.pdf:
	TEXINPUTS="$(am__TEXINFO_TEX_DIR)$(PATH_SEPARATOR)$$TEXINPUTS" \
	MAKEINFO='$(MAKEINFO) $(AM_MAKEINFOFLAGS) $(MAKEINFOFLAGS) -I $(srcdir)' \
	$(TEXI2PDF) $<

.texi.html:
	rm -rf $(@:.html=.htp)
	if $(MAKEINFOHTML) $(AM_MAKEINFOHTMLFLAGS) $(MAKEINFOFLAGS) -I $(srcdir) \
	 -o $(@:.html=.htp) $<; \
	then \
	  rm -rf $@; \
	  if test ! -d $(@:.html=.htp) && test -d $(@:.html=); then \
	    mv $(@:.html=) $@; else mv $(@:.html=.htp) $@; fi; \
	else \
	  if test ! -d $(@:.html=.htp) && test -d $(@:.html=); then \
	    rm -rf $(@:.html=); else rm -Rf $(@:.html=.htp) $@; fi; \
	  exit 1; \
	fi
$(srcdir)/reactions.info: reactions.texi 
reactions.dvi: reactions.texi 
reactions.pdf: reactions.texi 
reactions.html: reactions.texi 
.dvi.ps:
	$(DVIPS) -o $@ $<

uninstall-info-am:
	$(PRE_UNINSTALL)
	@if (install-info --version && \
	     install-info --version 2>&1 | sed 1q | grep -i -v debian) >/dev/null 2>&1; then \
	  list='$(INFO_DEPS)'; \
	  for file in $$list; do \
	    relfile=`echo "$$file" | sed 's|^.*/||'`; \
	    echo " install-info --info-dir='$(DESTDIR)$(infodir)' --remove '$(DESTDIR)$(infodir)/$$relfile'"; \
	    install-info --info-dir="$(DESTDIR)$(infodir)" --remove "$(DESTDIR)$(infodir)/$$relfile"; \
	  done; \
	else :; fi
	@$(NORMAL_UNINSTALL)
	@list='$(INFO_DEPS)'; \
	for file in $$list; do \
	  relfile=`echo "$$file" | sed 's|^.*/||'`; \
	  relfile_i=`echo "$$relfile" | sed 's|\.info$$||;s|$$|.i|'`; \
	  (if cd "$(DESTDIR)$(infodir)"; then \
	     echo " rm -f $$relfile $$relfile-[0-9] $$relfile-[0-9][0-9] $$relfile_i[0-9] $$relfile_i[0-9][0-9])"; \
	     rm -f $$relfile $$relfile-[0-9] $$relfile-[0-9][0-9] $$relfile_i[0-9] $$relfile_i[0-9][0-9]; \
	   else :; fi); \
	done

dist-info: $(INFO_DEPS)
	@srcdirstrip=`echo "$(srcdir)" | sed 's|.|.|g'`; \
	list='$(INFO_DEPS)'; \
	for base in $$list; do \
	  case $$base in \
	    $(srcdir)/*) base=`echo "$$base" | sed "s|^$$srcdirstrip/||"`;; \
	  esac; \
	  if test -f $$base; then d=.; else d=$(srcdir); fi; \
	  for file in $$d/$$base*; do \
	    relfile=`expr "$$file" : "$$d/\(.*\)"`; \
	    test -f $(distdir)/$$relfile || \
	      cp -p $$file $(distdir)/$$relfile; \
	  done; \
	done

mostlyclean-aminfo:
	-rm -rf reactions.aux reactions.cp reactions.cps reactions.fn reactions.fns \
	  reactions.ky reactions.kys reactions.log reactions.pg \
	  reactions.pgs reactions.tmp reactions.toc reactions.tp \
	  reactions.tps reactions.vr reactions.vrs reactions.dvi \
	  reactions.pdf reactions.ps reactions.html

maintainer-clean-aminfo:
	@list='$(INFO_DEPS)'; for i in $$list; do \
	  i_i=`echo "$$i" | sed 's|\.info$$||;s|$$|.i|'`; \
	  echo " rm -f $$i $$i-[0-9] $$i-[0-9][0-9] $$i_i[0-9] $$i_i[0-9][0-9]"; \
	  rm -f $$i $$i-[0-9] $$i-[0-9][0-9] $$i_i[0-9] $$i_i[0-9][0-9]; \
	done

# This directory's subdirectories are mostly independent; you can cd
# into them and run `make' without going through this Makefile.
# To change the values of `make' variables: instead of editing Makefiles,
# (1) if the variable is set in `config.status', edit `config.status'
#     (which will cause the Makefiles to be regenerated when you run `make');
# (2) otherwise, pass the desired values on the `make' command line.
$(RECURSIVE_TARGETS):
	@set fnord $$MAKEFLAGS; amf=$$2; \
	dot_seen=no; \
	target=`echo $@ | sed s/-recursive//`; \
	list='$(SUBDIRS)'; for subdir in $$list; do \
	  echo "Making $$target in $$subdir"; \
	  if test "$$subdir" = "."; then \
	    dot_seen=yes; \
	    local_target="$$target-am"; \
	  else \
	    local_target="$$target"; \
	  fi; \
	  (cd $$subdir && $(MAKE) $(AM_MAKEFLAGS) $$local_target) \
	   || case "$$amf" in *=*) exit 1;; *k*) fail=yes;; *) exit 1;; esac; \
	done; \
	if test "$$dot_seen" = "no"; then \
	  $(MAKE) $(AM_MAKEFLAGS) "$$target-am" || exit 1; \
	fi; test -z "$$fail"

mostlyclean-recursive clean-recursive distclean-recursive \
maintainer-clean-recursive:
	@set fnord $$MAKEFLAGS; amf=$$2; \
	dot_seen=no; \
	case "$@" in \
	  distclean-* | maintainer-clean-*) list='$(DIST_SUBDIRS)' ;; \
	  *) list='$(SUBDIRS)' ;; \
	esac; \
	rev=''; for subdir in $$list; do \
	  if test "$$subdir" = "."; then :; else \
	    rev="$$subdir $$rev"; \
	  fi; \
	done; \
	rev="$$rev ."; \
	target=`echo $@ | sed s/-recursive//`; \
	for subdir in $$rev; do \
	  echo "Making $$target in $$subdir"; \
	  if test "$$subdir" = "."; then \
	    local_target="$$target-am"; \
	  else \
	    local_target="$$target"; \
	  fi; \
	  (cd $$subdir && $(MAKE) $(AM_MAKEFLAGS) $$local_target) \
	   || case "$$amf" in *=*) exit 1;; *k*) fail=yes;; *) exit 1;; esac; \
	done && test -z "$$fail"
tags-recursive:
	list='$(SUBDIRS)'; for subdir in $$list; do \
	  test "$$subdir" = . || (cd $$subdir && $(MAKE) $(AM_MAKEFLAGS) tags); \
	done
ctags-recursive:
	list='$(SUBDIRS)'; for subdir in $$list; do \
	  test "$$subdir" = . || (cd $$subdir && $(MAKE) $(AM_MAKEFLAGS) ctags); \
	done

ID: $(HEADERS) $(SOURCES) $(LISP) $(TAGS_FILES)
	list='$(SOURCES) $(HEADERS) $(LISP) $(TAGS_FILES)'; \
	unique=`for i in $$list; do \
	    if test -f "$$i"; then echo $$i; else echo $(srcdir)/$$i; fi; \
	  done | \
	  $(AWK) '    { files[$$0] = 1; } \
	       END { for (i in files) print i; }'`; \
	mkid -fID $$unique
tags: TAGS

TAGS: tags-recursive $(HEADERS) $(SOURCES) config.h.in $(TAGS_DEPENDENCIES) \
		$(TAGS_FILES) $(LISP)
	tags=; \
	here=`pwd`; \
	if ($(ETAGS) --etags-include --version) >/dev/null 2>&1; then \
	  include_option=--etags-include; \
	  empty_fix=.; \
	else \
	  include_option=--include; \
	  empty_fix=; \
	fi; \
	list='$(SUBDIRS)'; for subdir in $$list; do \
	  if test "$$subdir" = .; then :; else \
	    test ! -f $$subdir/TAGS || \
	      tags="$$tags $$include_option=$$here/$$subdir/TAGS"; \
	  fi; \
	done; \
	list='$(SOURCES) $(HEADERS) config.h.in $(LISP) $(TAGS_FILES)'; \
	unique=`for i in $$list; do \
	    if test -f "$$i"; then echo $$i; else echo $(srcdir)/$$i; fi; \
	  done | \
	  $(AWK) '    { files[$$0] = 1; } \
	       END { for (i in files) print i; }'`; \
	if test -z "$(ETAGS_ARGS)$$tags$$unique"; then :; else \
	  test -n "$$unique" || unique=$$empty_fix; \
	  $(ETAGS) $(ETAGSFLAGS) $(AM_ETAGSFLAGS) $(ETAGS_ARGS) \
	    $$tags $$unique; \
	fi
ctags: CTAGS
CTAGS: ctags-recursive $(HEADERS) $(SOURCES) config.h.in $(TAGS_DEPENDENCIES) \
		$(TAGS_FILES) $(LISP)
	tags=; \
	here=`pwd`; \
	list='$(SOURCES) $(HEADERS) config.h.in $(LISP) $(TAGS_FILES)'; \
	unique=`for i in $$list; do \
	    if test -f "$$i"; then echo $$i; else echo $(srcdir)/$$i; fi; \
	  done | \
	  $(AWK) '    { files[$$0] = 1; } \
	       END { for (i in files) print i; }'`; \
	test -z "$(CTAGS_ARGS)$$tags$$unique" \
	  || $(CTAGS) $(CTAGSFLAGS) $(AM_CTAGSFLAGS) $(CTAGS_ARGS) \
	     $$tags $$unique

GTAGS:
	here=`$(am__cd) $(top_builddir) && pwd` \
	  && cd $(top_srcdir) \
	  && gtags -i $(GTAGS_ARGS) $$here

distclean-tags:
	-rm -f TAGS ID GTAGS GRTAGS GSYMS GPATH tags

distdir: $(DISTFILES)
	$(am__remove_distdir)
	mkdir $(distdir)
	@srcdirstrip=`echo "$(srcdir)" | sed 's|.|.|g'`; \
	topsrcdirstrip=`echo "$(top_srcdir)" | sed 's|.|.|g'`; \
	list='$(DISTFILES)'; for file in $$list; do \
	  case $$file in \
	    $(srcdir)/*) file=`echo "$$file" | sed "s|^$$srcdirstrip/||"`;; \
	    $(top_srcdir)/*) file=`echo "$$file" | sed "s|^$$topsrcdirstrip/|$(top_builddir)/|"`;; \
	  esac; \
	  if test -f $$file || test -d $$file; then d=.; else d=$(srcdir); fi; \
	  dir=`echo "$$file" | sed -e 's,/[^/]*$$,,'`; \
	  if test "$$dir" != "$$file" && test "$$dir" != "."; then \
	    dir="/$$dir"; \
	    $(mkdir_p) "$(distdir)$$dir"; \
	  else \
	    dir=''; \
	  fi; \
	  if test -d $$d/$$file; then \
	    if test -d $(srcdir)/$$file && test $$d != $(srcdir); then \
	      cp -pR $(srcdir)/$$file $(distdir)$$dir || exit 1; \
	    fi; \
	    cp -pR $$d/$$file $(distdir)$$dir || exit 1; \
	  else \
	    test -f $(distdir)/$$file \
	    || cp -p $$d/$$file $(distdir)/$$file \
	    || exit 1; \
	  fi; \
	done
	list='$(DIST_SUBDIRS)'; for subdir in $$list; do \
	  if test "$$subdir" = .; then :; else \
	    test -d "$(distdir)/$$subdir" \
	    || $(mkdir_p) "$(distdir)/$$subdir" \
	    || exit 1; \
	    distdir=`$(am__cd) $(distdir) && pwd`; \
	    top_distdir=`$(am__cd) $(top_distdir) && pwd`; \
	    (cd $$subdir && \
	      $(MAKE) $(AM_MAKEFLAGS) \
	        top_distdir="$$top_distdir" \
	        distdir="$$distdir/$$subdir" \
	        distdir) \
	      || exit 1; \
	  fi; \
	done
	$(MAKE) $(AM_MAKEFLAGS) \
	  top_distdir="$(top_distdir)" distdir="$(distdir)" \
	  dist-info
	-find $(distdir) -type d ! -perm -777 -exec chmod a+rwx {} \; -o \
	  ! -type d ! -perm -444 -links 1 -exec chmod a+r {} \; -o \
	  ! -type d ! -perm -400 -exec chmod a+r {} \; -o \
	  ! -type d ! -perm -444 -exec $(SHELL) $(install_sh) -c -m a+r {} {} \; \
	|| chmod -R a+r $(distdir)
dist-gzip: distdir
	tardir=$(distdir) && $(am__tar) | GZIP=$(GZIP_ENV) gzip -c >$(distdir).tar.gz
	$(am__remove_distdir)

dist-bzip2: distdir
	tardir=$(distdir) && $(am__tar) | bzip2 -9 -c >$(distdir).tar.bz2
	$(am__remove_distdir)

dist-tarZ: distdir
	tardir=$(distdir) && $(am__tar) | compress -c >$(distdir).tar.Z
	$(am__remove_distdir)

dist-shar: distdir
	shar $(distdir) | GZIP=$(GZIP_ENV) gzip -c >$(distdir).shar.gz
	$(am__remove_distdir)

dist-zip: distdir
	-rm -f $(distdir).zip
	zip -rq $(distdir).zip $(distdir)
	$(am__remove_distdir)

dist dist-all: distdir
	tardir=$(distdir) && $(am__tar) | GZIP=$(GZIP_ENV) gzip -c >$(distdir).tar.gz
	$(am__remove_distdir)

# This target untars the dist file and tries a VPATH configuration.  Then
# it guarantees that the distribution is self-contained by making another
# tarfile.
distcheck: dist
	case '$(DIST_ARCHIVES)' in \
	*.tar.gz*) \
	  GZIP=$(GZIP_ENV) gunzip -c $(distdir).tar.gz | $(am__untar) ;;\
	*.tar.bz2*) \
	  bunzip2 -c $(distdir).tar.bz2 | $(am__untar) ;;\
	*.tar.Z*) \
	  uncompress -c $(distdir).tar.Z | $(am__untar) ;;\
	*.shar.gz*) \
	  GZIP=$(GZIP_ENV) gunzip -c $(distdir).shar.gz | unshar ;;\
	*.zip*) \
	  unzip $(distdir).zip ;;\
	esac
	chmod -R a-w $(distdir); chmod a+w $(distdir)
	mkdir $(distdir)/_build
	mkdir $(distdir)/_inst
	chmod a-w $(distdir)
	dc_install_base=`$(am__cd) $(distdir)/_inst && pwd | sed -e 's,^[^:\\/]:[\\/],/,'` \
	  && dc_destdir="$${TMPDIR-/tmp}/am-dc-$$$$/" \
	  && cd $(distdir)/_build \
	  && ../configure --srcdir=.. --prefix="$$dc_install_base" \
	    $(DISTCHECK_CONFIGURE_FLAGS) \
	  && $(MAKE) $(AM_MAKEFLAGS) \
	  && $(MAKE) $(AM_MAKEFLAGS) dvi \
	  && $(MAKE) $(AM_MAKEFLAGS) check \
	  && $(MAKE) $(AM_MAKEFLAGS) install \
	  && $(MAKE) $(AM_MAKEFLAGS) installcheck \
	  && $(MAKE) $(AM_MAKEFLAGS) uninstall \
	  && $(MAKE) $(AM_MAKEFLAGS) distuninstallcheck_dir="$$dc_install_base" \
	        distuninstallcheck \
	  && chmod -R a-w "$$dc_install_base" \
	  && ({ \
	       (cd ../.. && umask 077 && mkdir "$$dc_destdir") \
	       && $(MAKE) $(AM_MAKEFLAGS) DESTDIR="$$dc_destdir" install \
	       && $(MAKE) $(AM_MAKEFLAGS) DESTDIR="$$dc_destdir" uninstall \
	       && $(MAKE) $(AM_MAKEFLAGS) DESTDIR="$$dc_destdir" \
	            distuninstallcheck_dir="$$dc_destdir" distuninstallcheck; \
	      } || { rm -rf "$$dc_destdir"; exit 1; }) \
	  && rm -rf "$$dc_destdir" \
	  && $(MAKE) $(AM_MAKEFLAGS) dist \
	  && rm -rf $(DIST_ARCHIVES) \
	  && $(MAKE) $(AM_MAKEFLAGS) distcleancheck
	$(am__remove_distdir)
	@(echo "$(distdir) archives ready for distribution: "; \
	  list='$(DIST_ARCHIVES)'; for i in $$list; do echo $$i; done) | \
	  sed -e '1{h;s/./=/g;p;x;}' -e '$${p;x;}'
distuninstallcheck:
	@cd $(distuninstallcheck_dir) \
	&& test `$(distuninstallcheck_listfiles) | wc -l` -le 1 \
	   || { echo "ERROR: files left after uninstall:" ; \
	        if test -n "$(DESTDIR)"; then \
	          echo "  (check DESTDIR support)"; \
	        fi ; \
	        $(distuninstallcheck_listfiles) ; \
	        exit 1; } >&2
distcleancheck: distclean
	@if test '$(srcdir)' = . ; then \
	  echo "ERROR: distcleancheck can only run from a VPATH build" ; \
	  exit 1 ; \
	fi
	@test `$(distcleancheck_listfiles) | wc -l` -eq 0 \
	  || { echo "ERROR: files left in build directory after distclean:" ; \
	       $(distcleancheck_listfiles) ; \
	       exit 1; } >&2
check-am: all-am
check: check-recursive
all-am: Makefile $(INFO_DEPS) $(LIBRARIES) $(PROGRAMS) $(HEADERS) \
		config.h all-local
installdirs: installdirs-recursive
installdirs-am:
	for dir in "$(DESTDIR)$(libdir)" "$(DESTDIR)$(bindir)" "$(DESTDIR)$(infodir)"; do \
	  test -z "$$dir" || $(mkdir_p) "$$dir"; \
	done
install: install-recursive
install-exec: install-exec-recursive
install-data: install-data-recursive
uninstall: uninstall-recursive

install-am: all-am
	@$(MAKE) $(AM_MAKEFLAGS) install-exec-am install-data-am

installcheck: installcheck-recursive
install-strip:
	$(MAKE) $(AM_MAKEFLAGS) INSTALL_PROGRAM="$(INSTALL_STRIP_PROGRAM)" \
	  install_sh_PROGRAM="$(INSTALL_STRIP_PROGRAM)" INSTALL_STRIP_FLAG=-s \
	  `test -z '$(STRIP)' || \
	    echo "INSTALL_PROGRAM_ENV=STRIPPROG='$(STRIP)'"` install
mostlyclean-generic:

clean-generic:

distclean-generic:
	-test -z "$(CONFIG_CLEAN_FILES)" || rm -f $(CONFIG_CLEAN_FILES)

maintainer-clean-generic:
	@echo "This command is intended for maintainers to use"
	@echo "it deletes files that may require special tools to rebuild."
clean: clean-recursive

clean-am: clean-binPROGRAMS clean-generic clean-libLIBRARIES \
	clean-noinstPROGRAMS mostlyclean-am

distclean: distclean-recursive
	-rm -f $(am__CONFIG_DISTCLEAN_FILES)
	-rm -rf ./$(DEPDIR)
	-rm -f Makefile
distclean-am: clean-am distclean-compile distclean-generic \
	distclean-hdr distclean-tags

dvi: dvi-recursive

dvi-am: $(DVIS)

html: html-recursive

html-am: $(HTMLS)

info: info-recursive

info-am: $(INFO_DEPS)

install-data-am: install-info-am

install-exec-am: install-binPROGRAMS install-libLIBRARIES

install-info: install-info-recursive

install-info-am: $(INFO_DEPS)
	@$(NORMAL_INSTALL)
	test -z "$(infodir)" || $(mkdir_p) "$(DESTDIR)$(infodir)"
	@srcdirstrip=`echo "$(srcdir)" | sed 's|.|.|g'`; \
	list='$(INFO_DEPS)'; \
	for file in $$list; do \
	  case $$file in \
	    $(srcdir)/*) file=`echo "$$file" | sed "s|^$$srcdirstrip/||"`;; \
	  esac; \
	  if test -f $$file; then d=.; else d=$(srcdir); fi; \
	  file_i=`echo "$$file" | sed 's|\.info$$||;s|$$|.i|'`; \
	  for ifile in $$d/$$file $$d/$$file-[0-9] $$d/$$file-[0-9][0-9] \
                       $$d/$$file_i[0-9] $$d/$$file_i[0-9][0-9] ; do \
	    if test -f $$ifile; then \
	      relfile=`echo "$$ifile" | sed 's|^.*/||'`; \
	      echo " $(INSTALL_DATA) '$$ifile' '$(DESTDIR)$(infodir)/$$relfile'"; \
	      $(INSTALL_DATA) "$$ifile" "$(DESTDIR)$(infodir)/$$relfile"; \
	    else : ; fi; \
	  done; \
	done
	@$(POST_INSTALL)
	@if (install-info --version && \
	     install-info --version 2>&1 | sed 1q | grep -i -v debian) >/dev/null 2>&1; then \
	  list='$(INFO_DEPS)'; \
	  for file in $$list; do \
	    relfile=`echo "$$file" | sed 's|^.*/||'`; \
	    echo " install-info --info-dir='$(DESTDIR)$(infodir)' '$(DESTDIR)$(infodir)/$$relfile'";\
	    install-info --info-dir="$(DESTDIR)$(infodir)" "$(DESTDIR)$(infodir)/$$relfile" || :;\
	  done; \
	else : ; fi
install-man:

installcheck-am:

maintainer-clean: maintainer-clean-recursive
	-rm -f $(am__CONFIG_DISTCLEAN_FILES)
	-rm -rf $(top_srcdir)/autom4te.cache
	-rm -rf ./$(DEPDIR)
	-rm -f Makefile
maintainer-clean-am: distclean-am maintainer-clean-aminfo \
	maintainer-clean-generic

mostlyclean: mostlyclean-recursive

mostlyclean-am: mostlyclean-aminfo mostlyclean-compile \
	mostlyclean-generic

pdf: pdf-recursive

pdf-am: $(PDFS)

ps: ps-recursive

ps-am: $(PSS)

uninstall-am: uninstall-binPROGRAMS uninstall-info-am \
	uninstall-libLIBRARIES

uninstall-info: uninstall-info-recursive

.PHONY: $(RECURSIVE_TARGETS) CTAGS GTAGS all all-am all-local \
	am--refresh check check-am clean clean-binPROGRAMS \
	clean-generic clean-libLIBRARIES clean-noinstPROGRAMS \
	clean-recursive ctags ctags-recursive dist dist-all dist-bzip2 \
	dist-gzip dist-info dist-shar dist-tarZ dist-zip distcheck \
	distclean distclean-compile distclean-generic distclean-hdr \
	distclean-recursive distclean-tags distcleancheck distdir \
	distuninstallcheck dvi dvi-am html html-am info info-am \
	install install-am install-binPROGRAMS install-data \
	install-data-am install-exec install-exec-am install-info \
	install-info-am install-libLIBRARIES install-man install-strip \
	installcheck installcheck-am installdirs installdirs-am \
	maintainer-clean maintainer-clean-aminfo \
	maintainer-clean-generic maintainer-clean-recursive \
	mostlyclean mostlyclean-aminfo mostlyclean-compile \
	mostlyclean-generic mostlyclean-recursive pdf pdf-am ps ps-am \
	tags tags-recursive uninstall uninstall-am \
	uninstall-binPROGRAMS uninstall-info-am uninstall-libLIBRARIES


all-local: libnetworks.a

#EXTRA_DIST = INSTALL.configure
# Tell versions [3.59,3.63) of GNU make to not export all variables.
# Otherwise a system limit (for SysV at least) may be exceeded.
.NOEXPORT:
