# Supplementary material for: Algebraic comparison of metabolic networks, phylogenetic inference, and metabolic innovation
Source: BMC Bioinformatics. 2006 Feb 14;7:67. doi: 10.1186/1471-2105-7-67 (PMC1475643; doi:10.1186/1471-2105-7-67)
Supplement: Additional file 1 — The Vienna Reaction Network Library Vienna-RNL implements these basic set-theoretic operations on chemical reaction networks. It is available under the GNU Public License from [32] [file 1471-2105-7-67-S1.gz › reactions-0.2.0/acinclude.m4]

AC_DEFUN([AC_PATH_SBML],
[if test -z "$ac_SBML_includes"; then
AC_TRY_CPP([#include "SBMLDocument.h"],
[# We can compile using SBML headers with no special include directory.
ac_SBML_includes=
echo $ac_n "searching for libSBML headers... found"],
[# Look for the header file in a standard set of common directories.
  for ac_dir in \
    ../H \
    /usr/local/include \
    /usr/local/include/sbml \
    /usr/local/include/libSBML  \
    /usr/include/libSBML    \
    /usr/local/libSBML/H    \
    /usr/local/share/libSBML/include \
    /opt/libSBML/include \
    ;\
  do
    if test -r "$ac_dir/SBMLDocument.h"; then
      ac_SBML_includes=$ac_dir
      break
    fi
  done])
fi
if test $ac_SBML_includes; then
  CPPFLAGS="$CPPFLAGS -I$ac_SBML_includes"
  echo $ac_n "searching for libSBML headers... $ac_SBML_includes"
else
  echo $ac_n "searching for libSBML headers... WARNING: none found!" 
fi


if test -z "$ac_SBML_lib"; then
for ac_dir in `echo "$ac_SBML_includes" | sed -e s/include/lib/ -e s/H$/lib/` \
    /usr/local/lib \
    ; \
do
dnl Don't even attempt the hair of trying to link a program!
  for ac_extension in a so sl; do
dnl The doulbe bracktes [[ and ]] are received by the shell as single brackets!
    if test -r $ac_dir/lib[[Ss]][[Bb]][[Mm]][[Ll]].$ac_extension; then
      ac_SBML_lib=$ac_dir
      break 2
    fi
  done
done
fi # $ac_SBML_lib = NO
if test $ac_SBML_lib; then
  LDFLAGS="-L$ac_SBML_lib $LDFLAGS"
  echo $ac_n "searching for libSBML library... $ac_SBML_lib"
else
  echo $ac_n "searching for libSBML library... WARNING: none found!"
fi
])
