# Supplementary material for: Algebraic comparison of metabolic networks, phylogenetic inference, and metabolic innovation
Source: BMC Bioinformatics. 2006 Feb 14;7:67. doi: 10.1186/1471-2105-7-67 (PMC1475643; doi:10.1186/1471-2105-7-67)
Supplement: Additional file 1 — The Vienna Reaction Network Library Vienna-RNL implements these basic set-theoretic operations on chemical reaction networks. It is available under the GNU Public License from [32] [file 1471-2105-7-67-S1.gz › reactions-0.2.0/Makefile.am]

if MAKE_PERL_EXT
   PLDIR = Perl
else
   PLDIR = 
endif

SUBDIRS = . EXAMPLES $(PLDIR)
DIST_SUBDIRS = . EXAMPLES Perl

lib_LIBRARIES = libnetworks.a
bin_PROGRAMS = reactions netcomp
noinst_PROGRAMS = testit
info_TEXINFOS = reactions.texi

reactions_SOURCES = main.c
#reactions_FLAGS = -g3
reactions_DEPENDENCIES = libnetworks.a
netcomp_SOURCES = comp.c
#netcomp_FLAGS = -g3
netcomp_DEPENDENCIES = libnetworks.a
testit_DEPENDENCIES = libnetworks.a

libnetworks_a_SOURCES = Metatool.c Palsson.c rct.c sbml.c \
	reactions.c network_graphics.c network_utils.c operations.c utils.c 

#libsbmlinput_a_SOURCES = readsbml.cpp

noinst_HEADERS = operations.h reaction_types.h reactions.h utils.h \
	Metatool.h Palsson.h rct.h sbml.h network_graphics.h \
	network_utils.h networks.h

LDADD = -L. -lnetworks -lsbml

all-local: libnetworks.a

#EXTRA_DIST = INSTALL.configure
